# Supplementary material for: Epigenome-wide DNA methylation analysis of small cell lung cancer cell lines suggests potential chemotherapy targets
Source: Clin Epigenetics. 2020 Jun 25;12:93. doi: 10.1186/s13148-020-00876-8 (PMC7318526; doi:10.1186/s13148-020-00876-8)
Supplement: Supplementary file 4 — Additional file 4: Supplementary Table 4. Gene level summary for methylation probe-drug correlations involving at least one methylation probe with pO < 9.42 x 10-8 in the epigenome-wide analysis of all antitumor agents. [file 13148_2020_876_MOESM4_ESM.xlsx]

## Sheet: SCLC single agent meth and expr
Supplementary Table 4. Gene level summary for methylation probe-drug correlations involving at least one methylation probe with pO < 9.42 x 10-8 in the epigenome-wide analysis of all antitumor agents
NSC	Agent	Genes	Chromosome	Cytoband	Highest Spearman r for probe methylation vs log(IC50)	Lowest Spearman p for probe methylation vs log(IC50)	Highest Pearson r for transcript expression vs log(IC50)	Lowest Pearson p for transcript expression vs logIC50	Highest Spearman r for transcript expression vs probe methylation	Lowest Spearman p for transcript expression vs probe methylation	Affymetrix cluster ID of transcript with lowest Spearman p for expression vs methylation	Annotation of the transcript with lowest p for expression against log IC50
763930	AS-703569	IPCEF1	6	q25.2	0.619044	3.02e-08	-0.0963493	0.437974	0.0393917	0.7535	2980449	NM_001130699 // IPCEF1 // interaction protein for cytohesin exchange factors 1 // 6q25.2 // 26034 /// NM_001130700 // IPCEF1 // interaction protein for cytohesin exchange factors 1 // 6q25.2 // 26034 /// NM_015553 // IPCEF1 // interaction protein for cytohesin exchange factors 1 // 6q25.2 // 26034 /// ENST00000265198 // IPCEF1 // interaction protein for cytohesin exchange factors 1 // 6q25.2 // 2…
763930	AS-703569	NCKAP5	2	q21.2	0.603264	8.28e-08	0.2602	0.0334595	0.545699	2.15e-06	2577028	NM_207363 // NCKAP5 // NCK-associated protein 5 // 2q21.2 // 344148 /// NM_207481 // NCKAP5 // NCK-associated protein 5 // 2q21.2 // 344148 /// ENST00000409261 // NCKAP5 // NCK-associated protein 5 // 2q21.2 // 344148 /// ENST00000409213 // NCKAP5 // NCK-associated protein 5 // 2q21.2 // 344148 /// ENST00000317721 // NCKAP5 // NCK-associated protein 5 // 2q21.2 // 344148 /// ENST00000405974 // NC…
330507	17-AAG	CRH	8	q13.1	-0.602841	8.5e-08	-0.108162	0.383623	0.0420451	0.737476	3138618	NM_000756 // CRH // corticotropin releasing hormone // 8q13 // 1392 /// ENST00000276571 // CRH // corticotropin releasing hormone // 8q13 // 1392 /// BC011031 // CRH // corticotropin releasing hormone // 8q13 // 1392
759905	4SC-202	SNED1	2	q37.3	0.69272	1.16e-10	0.149215	0.228144	0.217815	0.0789366	2536071	NM_001080437 // SNED1 // sushi, nidogen and EGF-like domains 1 // 2q37.3 // 25992 /// ENST00000310397 // SNED1 // sushi, nidogen and EGF-like domains 1 // 2q37.3 // 25992 /// AF439717 // SNED1 // sushi, nidogen and EGF-like domains 1 // 2q37.3 // 25992 /// ENST00000405547 // SNED1 // sushi, nidogen and EGF-like domains 1 // 2q37.3 // 25992 /// ENST00000342631 // SNED1 // sushi, nidogen and EGF-li…
759905	4SC-202	STARD3;TCAP	17	q12	0.610054	5.4e-08	-0.0446379	0.719834	-0.0650495	0.603818	3720383	NM_006804 // STARD3 // StAR-related lipid transfer (START) domain containing 3 // 17q11-q12 // 10948 /// NM_001165937 // STARD3 // StAR-related lipid transfer (START) domain containing 3 // 17q11-q12 // 10948 /// NM_001165938 // STARD3 // StAR-related lipid transfer (START) domain containing 3 // 17q11-q12 // 10948 /// ENST00000336308 // STARD3 // StAR-related lipid transfer (START) domain contai…
759659	ABT-263	TCERG1L	10	q26.3	-0.602223	8.83e-08	-0.556111	1.03022e-06	0.675868	4.77e-10	3313690	NM_174937 // TCERG1L // transcription elongation regulator 1-like // 10q26.3 // 256536 /// ENST00000368642 // TCERG1L // transcription elongation regulator 1-like // 10q26.3 // 256536 /// BC042951 // TCERG1L // transcription elongation regulator 1-like // 10q26.3 // 256536 /// ENST00000368643 // TCERG1L // transcription elongation regulator 1-like // 10q26.3 // 256536
765889	ABT-348	CEP350	1	q25.2	0.60964	5.54e-08	0.0270295	0.828113	-0.188698	0.129175	2369843	NM_014810 // CEP350 // centrosomal protein 350kDa // 1p36.13-q41 // 9857 /// ENST00000367607 // CEP350 // centrosomal protein 350kDa // 1p36.13-q41 // 9857 /// AF287356 // CEP350 // centrosomal protein 350kDa // 1p36.13-q41 // 9857 /// ENST00000419991 // CEP350 // centrosomal protein 350kDa // 1p36.13-q41 // 9857 /// ENST00000367606 // CEP350 // centrosomal protein 350kDa // 1p36.13-q41 // 9857 /…
765889	ABT-348	DISC1;TSNAX-DISC1	1	q42.2	0.625976	1.9e-08	0.0719991	0.56259	0.172366	0.166379	2385306	NM_005999 // TSNAX // translin-associated factor X // 1q42.1 // 7257 /// NR_028394 // TSNAX-DISC1 // TSNAX-DISC1 gene // 1q42.1 // 100303453 /// NR_028395 // TSNAX-DISC1 // TSNAX-DISC1 gene // 1q42.1 // 100303453 /// NR_028397 // TSNAX-DISC1 // TSNAX-DISC1 gene // 1q42.1 // 100303453 /// NR_028399 // TSNAX-DISC1 // TSNAX-DISC1 gene // 1q42.1 // 100303453 /// NR_028393 // TSNAX-DISC1 // TSNAX-DISC…
758873	ABT-737	LSM14A	19	q13.11	-0.622348	2.43e-08	-0.161535	0.191575	0.00937301	0.940459	3829575	NM_001114093 // LSM14A // LSM14A, SCD6 homolog A (S. cerevisiae) // 19q13.11 // 26065 /// NM_015578 // LSM14A // LSM14A, SCD6 homolog A (S. cerevisiae) // 19q13.11 // 26065 /// ENST00000356258 // LSM14A // LSM14A, SCD6 homolog A (S. cerevisiae) // 19q13.11 // 26065 /// ENST00000324222 // LSM14A // LSM14A, SCD6 homolog A (S. cerevisiae) // 19q13.11 // 26065 /// ENST00000433627 // LSM14A // LSM14A,…
758873	ABT-737	SPG20	13	q13.3	-0.609653	5.54e-08	0.307099	0.0114774	-0.457037	0.000114486	3509719	NM_001142295 // SPG20 // spastic paraplegia 20 (Troyer syndrome) // 13q13.3 // 23111 /// NM_015087 // SPG20 // spastic paraplegia 20 (Troyer syndrome) // 13q13.3 // 23111 /// NM_001142296 // SPG20 // spastic paraplegia 20 (Troyer syndrome) // 13q13.3 // 23111 /// NM_001142294 // SPG20 // spastic paraplegia 20 (Troyer syndrome) // 13q13.3 // 23111 /// ENST00000451493 // SPG20 // spastic paraplegia…
758873	ABT-737	TCERG1L	10	q26.3	-0.631004	1.35e-08	-0.573985	3.81421e-07	0.722782	7.28e-12	3313690	NM_174937 // TCERG1L // transcription elongation regulator 1-like // 10q26.3 // 256536 /// ENST00000368642 // TCERG1L // transcription elongation regulator 1-like // 10q26.3 // 256536 /// BC042951 // TCERG1L // transcription elongation regulator 1-like // 10q26.3 // 256536 /// ENST00000368643 // TCERG1L // transcription elongation regulator 1-like // 10q26.3 // 256536
767746	ADW-742	NPLOC4;TSPAN10	17	q25.3	0.62591	1.91e-08	-0.0735416	0.554227	-0.175447	0.158816	3738081	NM_031945 // TSPAN10 // tetraspanin 10 // 17q25.3 // 83882 /// ENST00000328585 // TSPAN10 // tetraspanin 10 // 17q25.3 // 83882 /// BC021923 // TSPAN10 // tetraspanin 10 // 17q25.3 // 83882
750691	Afatinib	ATF7IP	12	p13.1	-0.604302	7.76e-08	-0.201729	0.101625	0.195386	0.115906	3406015	NM_018179 // ATF7IP // activating transcription factor 7 interacting protein // 12p13.1 // 55729 /// ENST00000261168 // ATF7IP // activating transcription factor 7 interacting protein // 12p13.1 // 55729 /// BC063855 // ATF7IP // activating transcription factor 7 interacting protein // 12p13.1 // 55729 /// ENST00000396279 // ATF7IP // activating transcription factor 7 interacting protein // 12p13…
767745	AG-2037	INPP5B	1	p34.3	0.601348	9.32e-08	0.0304443	0.806794	-0.221654	0.0736727	4043943	NM_005540 // INPP5B // inositol polyphosphate-5-phosphatase, 75kDa // 1p34 // 3633 /// ENST00000373024 // INPP5B // inositol polyphosphate-5-phosphatase, 75kDa // 1p34 // 3633 /// BC058932 // INPP5B // inositol polyphosphate-5-phosphatase, 75kDa // 1p34 // 3633 /// AK295062 // INPP5B // inositol polyphosphate-5-phosphatase, 75kDa // 1p34 // 3633 /// ENST00000373023 // INPP5B // inositol polyphosp…
755774	AM-2282	GALNT2	1	q42.13	-0.615727	3.75e-08	0.165781	0.180005	0.0966738	0.440004	2384788	NM_004481 // GALNT2 // UDP-N-acetyl-alpha-D-galactosamine:polypeptide N-acetylgalactosaminyltransferase 2 (GalNAc-T2) // 1q41-q42 // 2590 /// ENST00000366672 // GALNT2 // UDP-N-acetyl-alpha-D-galactosamine:polypeptide N-acetylgalactosaminyltransferase 2 (GalNAc-T2) // 1q41-q42 // 2590 /// BC041120 // GALNT2 // UDP-N-acetyl-alpha-D-galactosamine:polypeptide N-acetylgalactosaminyltransferase 2 (Gal…
755774	AM-2282	PSMB7	9	q33.3	-0.603419	8.2e-08	0.0676948	0.586233	-0.0598305	0.633215	3225003	NM_002799 // PSMB7 // proteasome (prosome, macropain) subunit, beta type, 7 // 9q34.11-q34.12 // 5695 /// ENST00000259457 // PSMB7 // proteasome (prosome, macropain) subunit, beta type, 7 // 9q34.11-q34.12 // 5695 /// D38048 // PSMB7 // proteasome (prosome, macropain) subunit, beta type, 7 // 9q34.11-q34.12 // 5695 /// ENST00000441097 // PSMB7 // proteasome (prosome, macropain) subunit, beta type…
755774	AM-2282	TRAPPC9	8	q24.3	-0.60694	6.58e-08	0.223457	0.0691084	-0.376983	0.00180791	3155937	NM_031466 // TRAPPC9 // trafficking protein particle complex 9 // 8q24.3 // 83696 /// NM_001160372 // TRAPPC9 // trafficking protein particle complex 9 // 8q24.3 // 83696 /// ENST00000389328 // TRAPPC9 // trafficking protein particle complex 9 // 8q24.3 // 83696 /// ENST00000301226 // TRAPPC9 // trafficking protein particle complex 9 // 8q24.3 // 83696 /// ENST00000389327 // TRAPPC9 // traffickin…
761069	AMG-900	EPAS1	2	p21	0.627791	1.68e-08	0.396564	0.000892852	0.680048	3.39e-10	2480383	NM_001430 // EPAS1 // endothelial PAS domain protein 1 // 2p21-p16 // 2034 /// ENST00000263734 // EPAS1 // endothelial PAS domain protein 1 // 2p21-p16 // 2034 /// BC051338 // EPAS1 // endothelial PAS domain protein 1 // 2p21-p16 // 2034 /// ENST00000443288 // EPAS1 // endothelial PAS domain protein 1 // 2p21-p16 // 2034 /// ENST00000449347 // EPAS1 // endothelial PAS domain protein 1 // 2p21-p16…
761069	AMG-900	TPM3	1	q21.3	0.622495	2.4e-08	0.125546	0.311391	0.076007	0.54414	2436526	NM_152263 // TPM3 // tropomyosin 3 // 1q21.2 // 7170 /// NM_001043352 // TPM3 // tropomyosin 3 // 1q21.2 // 7170 /// NM_001043353 // TPM3 // tropomyosin 3 // 1q21.2 // 7170 /// NM_153649 // TPM3 // tropomyosin 3 // 1q21.2 // 7170 /// NM_001043351 // TPM3 // tropomyosin 3 // 1q21.2 // 7170 /// ENST00000368530 // TPM3 // tropomyosin 3 // 1q21.2 // 7170 /// ENST00000368533 // TPM3 // tropomyosin 3 /…
758242	ARQ-197	TRIM2	4	q31.3	0.649762	4.73e-09	-0.0800676	0.522777	-0.155775	0.211672	2748061	NM_015271 // TRIM2 // tripartite motif-containing 2 // 4q31.3 // 23321 /// NM_001130067 // TRIM2 // tripartite motif-containing 2 // 4q31.3 // 23321 /// ENST00000440171 // TRIM2 // tripartite motif-containing 2 // 4q31.3 // 23321 /// ENST00000338700 // TRIM2 // tripartite motif-containing 2 // 4q31.3 // 23321 /// ENST00000437508 // TRIM2 // tripartite motif-containing 2 // 4q31.3 // 23321 /// AF2…
754361	Astex FGF inhibitor	TRIM2	4	q31.3	0.657983	1.94e-09	0.0143092	0.908503	-0.155775	0.211672	2748061	NM_015271 // TRIM2 // tripartite motif-containing 2 // 4q31.3 // 23321 /// NM_001130067 // TRIM2 // tripartite motif-containing 2 // 4q31.3 // 23321 /// ENST00000440171 // TRIM2 // tripartite motif-containing 2 // 4q31.3 // 23321 /// ENST00000338700 // TRIM2 // tripartite motif-containing 2 // 4q31.3 // 23321 /// ENST00000437508 // TRIM2 // tripartite motif-containing 2 // 4q31.3 // 23321 /// AF2…
754361	Astex FGF inhibitor	ZCCHC3	20	p13	0.626144	1.88e-08	-0.186994	0.12972	-0.188859	0.128842	3873102	NM_033089 // ZCCHC3 // zinc finger, CCHC domain containing 3 // 20p13-p12.2 // 85364 /// ENST00000382352 // ZCCHC3 // zinc finger, CCHC domain containing 3 // 20p13-p12.2 // 85364 /// BC069238 // ZCCHC3 // zinc finger, CCHC domain containing 3 // 20p13-p12.2 // 85364
755762	AUY-922	TBC1D9	4	q31.21	-0.612654	4.57e-08
102816	Azacitidine	LIMK2	22	q12.2	0.616428	3.58e-08	0.240926	0.0495318	-0.094055	0.452548	3376814	NM_138689 // PPP1R14B // protein phosphatase 1, regulatory (inhibitor) subunit 14B // 11q13 // 26472 /// NM_001031801 // LIMK2 // LIM domain kinase 2 // 22q12.2 // 3985 /// BC094817 // PPP1R14B // protein phosphatase 1, regulatory (inhibitor) subunit 14B // 11q13 // 26472 /// BC013051 // LIMK2 // LIM domain kinase 2 // 22q12.2 // 3985
757444	AZD-1152	MLPH	2	q37.3	0.614839	3.97e-08	0.301358	0.0132045	0.539564	2.94e-06	2534252	NM_024101 // MLPH // melanophilin // 2q37.3 // 79083 /// NM_001042467 // MLPH // melanophilin // 2q37.3 // 79083 /// ENST00000264605 // MLPH // melanophilin // 2q37.3 // 79083 /// ENST00000338530 // MLPH // melanophilin // 2q37.3 // 79083 /// AK296745 // MLPH // melanophilin // 2q37.3 // 79083 /// ENST00000445024 // MLPH // melanophilin // 2q37.3 // 79083 /// ENST00000432475 // MLPH // melanophil…
757444	AZD-1152	TREX1	3	p21.31	-0.61263	4.58e-08
774901	AZD-2858	COLEC12	18	p11.32	-0.602553	8.65e-08	-0.216931	0.0778495	0.45746	0.000112619	3795733	NM_130386 // COLEC12 // collectin sub-family member 12 // 18pter-p11.3 // 81035 /// ENST00000400256 // COLEC12 // collectin sub-family member 12 // 18pter-p11.3 // 81035 /// AB038518 // COLEC12 // collectin sub-family member 12 // 18pter-p11.3 // 81035
758871	AZD-8055	MTSS1	8	q24.13	-0.625288	1.99e-08	0.154401	0.212201	-0.36328	0.00271705	3151970	NM_014751 // MTSS1 // metastasis suppressor 1 // 8p22 // 9788 /// AF086645 // MTSS1 // metastasis suppressor 1 // 8p22 // 9788 /// ENST00000395508 // MTSS1 // metastasis suppressor 1 // 8p22 // 9788 /// ENST00000354184 // MTSS1 // metastasis suppressor 1 // 8p22 // 9788 /// ENST00000378017 // MTSS1 // metastasis suppressor 1 // 8p22 // 9788
758871	AZD-8055	TOX3	16	q12.1	0.629133	1.54e-08
764608	BAL-101553	SNED1	2	q37.3	0.60922	5.69e-08	0.117541	0.343486	0.217815	0.0789366	2536071	NM_001080437 // SNED1 // sushi, nidogen and EGF-like domains 1 // 2q37.3 // 25992 /// ENST00000310397 // SNED1 // sushi, nidogen and EGF-like domains 1 // 2q37.3 // 25992 /// AF439717 // SNED1 // sushi, nidogen and EGF-like domains 1 // 2q37.3 // 25992 /// ENST00000405547 // SNED1 // sushi, nidogen and EGF-like domains 1 // 2q37.3 // 25992 /// ENST00000342631 // SNED1 // sushi, nidogen and EGF-li…
764608	BAL-101553	STARD3;TCAP	17	q12	0.628277	1.63e-08	0.108415	0.382502	0.065568	0.600931	3720343	NM_003673 // TCAP // titin-cap (telethonin) // 17q12 // 8557 /// ENST00000309889 // TCAP // titin-cap (telethonin) // 17q12 // 8557 /// BC012628 // TCAP // titin-cap (telethonin) // 17q12 // 8557 /// ENST00000440071 // TCAP // titin-cap (telethonin) // 17q12 // 8557
764608	BAL-101553	TRIM2	4	q31.3	0.621913	2.5e-08	-0.232737	0.0580525	-0.155775	0.211672	2748061	NM_015271 // TRIM2 // tripartite motif-containing 2 // 4q31.3 // 23321 /// NM_001130067 // TRIM2 // tripartite motif-containing 2 // 4q31.3 // 23321 /// ENST00000440171 // TRIM2 // tripartite motif-containing 2 // 4q31.3 // 23321 /// ENST00000338700 // TRIM2 // tripartite motif-containing 2 // 4q31.3 // 23321 /// ENST00000437508 // TRIM2 // tripartite motif-containing 2 // 4q31.3 // 23321 /// AF2…
751249	BEZ-235	TOX3	16	q12.1	0.612773	4.54e-08
755983	BI-2536	MLPH	2	q37.3	0.617181	3.41e-08	0.248606	0.0424992	0.539564	2.94e-06	2534252	NM_024101 // MLPH // melanophilin // 2q37.3 // 79083 /// NM_001042467 // MLPH // melanophilin // 2q37.3 // 79083 /// ENST00000264605 // MLPH // melanophilin // 2q37.3 // 79083 /// ENST00000338530 // MLPH // melanophilin // 2q37.3 // 79083 /// AK296745 // MLPH // melanophilin // 2q37.3 // 79083 /// ENST00000445024 // MLPH // melanophilin // 2q37.3 // 79083 /// ENST00000432475 // MLPH // melanophil…
760842	BIM-46187	ABCC8	11	p15.1	-0.613883	4.22e-08	-0.0980797	0.429753	-0.0625855	0.617623	3364878	NM_000352 // ABCC8 // ATP-binding cassette, sub-family C (CFTR/MRP), member 8 // 11p15.1 // 6833 /// NM_003001 // SDHC // succinate dehydrogenase complex, subunit C, integral membrane protein, 15kDa // 1q23.3 // 6391 /// ENST00000389817 // ABCC8 // ATP-binding cassette, sub-family C (CFTR/MRP), member 8 // 11p15.1 // 6833 /// ENST00000367975 // SDHC // succinate dehydrogenase complex, subunit C, …
760842	BIM-46187	BCAS1	20	q13.2	-0.620634	2.72e-08	-0.0152042	0.902807	0.10922	0.382681	3910360	NM_003657 // BCAS1 // breast carcinoma amplified sequence 1 // 20q13.2 // 8537 /// ENST00000395961 // BCAS1 // breast carcinoma amplified sequence 1 // 20q13.2 // 8537 /// BC126346 // BCAS1 // breast carcinoma amplified sequence 1 // 20q13.2 // 8537 /// ENST00000371440 // BCAS1 // breast carcinoma amplified sequence 1 // 20q13.2 // 8537 /// ENST00000434986 // BCAS1 // breast carcinoma amplified s…
760842	BIM-46187	C8orf74	8	p23.1	-0.672088	6.47e-10
760842	BIM-46187	DAB1	1	p32.2	-0.60572	7.1e-08	-0.358021	0.00293312	0.333027	0.00628941	2414558	NM_021080 // DAB1 // disabled homolog 1 (Drosophila) // 1p32-p31 // 1600 /// NM_145243 // OMA1 // OMA1 homolog, zinc metallopeptidase (S. cerevisiae) // 1p32.2-p32.1 // 115209 /// ENST00000371236 // DAB1 // disabled homolog 1 (Drosophila) // 1p32-p31 // 1600 /// ENST00000371234 // DAB1 // disabled homolog 1 (Drosophila) // 1p32-p31 // 1600 /// ENST00000371233 // DAB1 // disabled homolog 1 (Drosop…
760842	BIM-46187	KCNMA1	10	q22.3	-0.606616	6.71e-08	0.231334	0.0596251	-0.314858	0.0100271	3296046	NM_001161352 // KCNMA1 // potassium large conductance calcium-activated channel, subfamily M, alpha member 1 // 10q22.3 // 3778 /// NM_001161353 // KCNMA1 // potassium large conductance calcium-activated channel, subfamily M, alpha member 1 // 10q22.3 // 3778 /// NM_002247 // KCNMA1 // potassium large conductance calcium-activated channel, subfamily M, alpha member 1 // 10q22.3 // 3778 /// NM_001…
760842	BIM-46187	NDRG1	8	q24.22	-0.604808	7.52e-08	0.0319581	0.797386	-0.0643606	0.607664	3154317	NM_001135242 // NDRG1 // N-myc downstream regulated 1 // 8q24.3 // 10397 /// NM_006096 // NDRG1 // N-myc downstream regulated 1 // 8q24.3 // 10397 /// ENST00000414097 // NDRG1 // N-myc downstream regulated 1 // 8q24.3 // 10397 /// ENST00000323851 // NDRG1 // N-myc downstream regulated 1 // 8q24.3 // 10397 /// AK126924 // NDRG1 // N-myc downstream regulated 1 // 8q24.3 // 10397 /// ENST00000354944…
760842	BIM-46187	NR2F2	15	q26.2	-0.611616	4.89e-08	0.00533706	0.96581	0.0496206	0.692355	3610110	NM_021005 // NR2F2 // nuclear receptor subfamily 2, group F, member 2 // 15q26 // 7026 /// NM_001145155 // NR2F2 // nuclear receptor subfamily 2, group F, member 2 // 15q26 // 7026 /// NM_001145157 // NR2F2 // nuclear receptor subfamily 2, group F, member 2 // 15q26 // 7026 /// NM_001145156 // NR2F2 // nuclear receptor subfamily 2, group F, member 2 // 15q26 // 7026 /// ENST00000394166 // NR2F2 /…
760842	BIM-46187	SAPS2	22	q13.33	0.618998	3.03e-08
760842	BIM-46187	SLC19A2	1	q24.2	-0.612493	4.62e-08	0.062447	0.615652	-0.400868	0.000851414	2443335	NM_006996 // SLC19A2 // solute carrier family 19 (thiamine transporter), member 2 // 1q23.3 // 10560 /// ENST00000236137 // SLC19A2 // solute carrier family 19 (thiamine transporter), member 2 // 1q23.3 // 10560 /// AF153330 // SLC19A2 // solute carrier family 19 (thiamine transporter), member 2 // 1q23.3 // 10560 /// ENST00000367802 // SLC19A2 // solute carrier family 19 (thiamine transporter), …
754353	BKM-120	C11orf48	11	q12.3	0.609356	5.64e-08	-0.120998	0.329381	-0.221257	0.0742033	3375999	NM_024099 // C11orf48 // chromosome 11 open reading frame 48 // 11q12.3 // 79081 /// ENST00000354588 // C11orf48 // chromosome 11 open reading frame 48 // 11q12.3 // 79081 /// AK055736 // C11orf48 // chromosome 11 open reading frame 48 // 11q12.3 // 79081 /// ENST00000431002 // C11orf48 // chromosome 11 open reading frame 48 // 11q12.3 // 79081 /// ENST00000415855 // C11orf48 // chromosome 11 ope…
125066	Bleomycin	SETBP1	18	q12.3	0.610991	5.09e-08	0.271476	0.0262681	0.35098	0.00385945	3786471	NM_015559 // SETBP1 // SET binding protein 1 // 18q21.1 // 26040 /// NM_001130110 // SETBP1 // SET binding protein 1 // 18q21.1 // 26040 /// ENST00000282030 // SETBP1 // SET binding protein 1 // 18q21.1 // 26040 /// ENST00000383046 // SETBP1 // SET binding protein 1 // 18q21.1 // 26040 /// BC146776 // SETBP1 // SET binding protein 1 // 18q21.1 // 26040 /// ENST00000426288 // SETBP1 // SET binding…
764090	BMS-777607	ROR1	1	p31.3	0.602634	8.61e-08	-0.257396	0.0354829	-0.206776	0.0957495	2339872	NM_005012 // ROR1 // receptor tyrosine kinase-like orphan receptor 1 // 1p32-p31 // 4919 /// NM_001083592 // ROR1 // receptor tyrosine kinase-like orphan receptor 1 // 1p32-p31 // 4919 /// ENST00000371079 // ROR1 // receptor tyrosine kinase-like orphan receptor 1 // 1p32-p31 // 4919 /// ENST00000371080 // ROR1 // receptor tyrosine kinase-like orphan receptor 1 // 1p32-p31 // 4919 /// M97675 // RO…
681239	Bortezamide	MEI1	22	q13.2	-0.614319	4.11e-08	-0.200506	0.10376	0.173593	0.163337	3947036	NM_152513 // MEI1 // meiosis inhibitor 1 // 22q13.2 // 150365 /// ENST00000401548 // MEI1 // meiosis inhibitor 1 // 22q13.2 // 150365 /// BC070111 // MEI1 // meiosis inhibitor 1 // 22q13.2 // 150365 /// ENST00000400107 // MEI1 // meiosis inhibitor 1 // 22q13.2 // 150365 /// ENST00000300398 // MEI1 // meiosis inhibitor 1 // 22q13.2 // 150365 /// ENST00000419798 // MEI1 // meiosis inhibitor 1 // 22…
681239	Bortezamide	MYO6	6	q14.1	-0.611537	4.91e-08	-0.105712	0.394551	0.221151	0.0743465	2914070	NM_004999 // MYO6 // myosin VI // 6q13 // 4646 /// ENST00000369977 // MYO6 // myosin VI // 6q13 // 4646 /// BC146764 // MYO6 // myosin VI // 6q13 // 4646 /// ENST00000428345 // MYO6 // myosin VI // 6q13 // 4646 /// ENST00000369981 // MYO6 // myosin VI // 6q13 // 4646 /// ENST00000369978 // MYO6 // myosin VI // 6q13 // 4646 /// ENST00000369985 // MYO6 // myosin VI // 6q13 // 4646 /// ENST000003699…
761068	Cabozantinib	CADPS2	7	q31.32	0.621449	2.57e-08	0.397824	0.000856697	0.324402	0.00787508	3070309	NM_017954 // CADPS2 // Ca++-dependent secretion activator 2 // 7q31.3 // 93664 /// NM_001167940 // CADPS2 // Ca++-dependent secretion activator 2 // 7q31.3 // 93664 /// NM_001009571 // CADPS2 // Ca++-dependent secretion activator 2 // 7q31.3 // 93664 /// ENST00000334010 // CADPS2 // Ca++-dependent secretion activator 2 // 7q31.3 // 93664 /// ENST00000412584 // CADPS2 // Ca++-dependent secretion a…
761068	Cabozantinib	FAM120B	6	q27	0.620724	2.7e-08	0.196575	0.110857	0.173827	0.162761	2937856	NM_032448 // FAM120B // family with sequence similarity 120B // 6q27 // 84498 /// ENST00000476287 // FAM120B // family with sequence similarity 120B // 6q27 // 84498 /// BC012177 // FAM120B // family with sequence similarity 120B // 6q27 // 84498
761068	Cabozantinib	MAD1L1	7	p22.3	0.621388	2.59e-08	0.102276	0.410184	0.0422356	0.73633	3035464	NM_003550 // MAD1L1 // MAD1 mitotic arrest deficient-like 1 (yeast) // 7p22 // 8379 /// NM_001013836 // MAD1L1 // MAD1 mitotic arrest deficient-like 1 (yeast) // 7p22 // 8379 /// NM_001013837 // MAD1L1 // MAD1 mitotic arrest deficient-like 1 (yeast) // 7p22 // 8379 /// ENST00000399654 // MAD1L1 // MAD1 mitotic arrest deficient-like 1 (yeast) // 7p22 // 8379 /// ENST00000406869 // MAD1L1 // MAD1 m…
761068	Cabozantinib	MX1	21	q22.3	0.622096	2.47e-08	0.0928504	0.454866	0.518694	8.14e-06	3922100	NM_001144925 // MX1 // myxovirus (influenza virus) resistance 1, interferon-inducible protein p78 (mouse) // 21q22.3 // 4599 /// NM_002462 // MX1 // myxovirus (influenza virus) resistance 1, interferon-inducible protein p78 (mouse) // 21q22.3 // 4599 /// NM_001178046 // MX1 // myxovirus (influenza virus) resistance 1, interferon-inducible protein p78 (mouse) // 21q22.3 // 4599 /// ENST00000398600…
761068	Cabozantinib	SHROOM3	4	q21.1	0.61171	4.86e-08	0.137418	0.267467	0.0643168	0.607909	2732068	NM_020859 // SHROOM3 // shroom family member 3 // 4q21.1 // 57619 /// ENST00000296043 // SHROOM3 // shroom family member 3 // 4q21.1 // 57619 /// AB055660 // SHROOM3 // shroom family member 3 // 4q21.1 // 57619 /// ENST00000264907 // SHROOM3 // shroom family member 3 // 4q21.1 // 57619 /// ENST00000380735 // SHROOM3 // shroom family member 3 // 4q21.1 // 57619
761068	Cabozantinib	ZNF608	5	q23.2	0.631439	1.31e-08
754350	CB-64D	PVRL4	1	q23.3	-0.611344	4.97e-08	0.166697	0.177578	-0.284417	0.0206408	2440586	NM_030916 // PVRL4 // poliovirus receptor-related 4 // 1q22-q23.2 // 81607 /// ENST00000368012 // PVRL4 // poliovirus receptor-related 4 // 1q22-q23.2 // 81607 /// BC010423 // PVRL4 // poliovirus receptor-related 4 // 1q22-q23.2 // 81607 /// ENST00000453926 // PVRL4 // poliovirus receptor-related 4 // 1q22-q23.2 // 81607
766824	Cephalon Early Alk Inhibitor	GCA	2	q24.2	0.604741	7.55e-08	-0.0870059	0.483864	0.0988665	0.429653	2512930	NM_012198 // GCA // grancalcin, EF-hand calcium binding protein // 2q24.2 // 25801 /// ENST00000437150 // GCA // grancalcin, EF-hand calcium binding protein // 2q24.2 // 25801 /// BC005214 // GCA // grancalcin, EF-hand calcium binding protein // 2q24.2 // 25801
606869	Clofarabine	REEP3	10	q21.3	-0.611606	4.89e-08	0.333663	0.00579249	-0.505313	1.51e-05	3248999	NM_001001330 // REEP3 // receptor accessory protein 3 // 10q21.3 // 221035 /// ENST00000298249 // REEP3 // receptor accessory protein 3 // 10q21.3 // 221035 /// BC018658 // REEP3 // receptor accessory protein 3 // 10q21.3 // 221035
762419	CT-32228	STK39	2	q24.3	0.661959	1.43e-09	-0.0575293	0.643781	-0.175749	0.15809	2585701	NM_013233 // STK39 // serine threonine kinase 39 // 2q24.3 // 27347 /// ENST00000355999 // STK39 // serine threonine kinase 39 // 2q24.3 // 27347 /// AF099989 // STK39 // serine threonine kinase 39 // 2q24.3 // 27347 /// ENST00000439486 // STK39 // serine threonine kinase 39 // 2q24.3 // 27347
771751	CUDC-907	RNMTL1;GLOD4	17	p13.3	0.610244	5.33e-08	-0.192239	0.119113	-0.365117	0.00257526	3705539	NM_016080 // GLOD4 // glyoxalase domain containing 4 // 17p13.3 // 51031 /// ENST00000301329 // GLOD4 // glyoxalase domain containing 4 // 17p13.3 // 51031 /// AF151908 // GLOD4 // glyoxalase domain containing 4 // 17p13.3 // 51031 /// ENST00000397393 // GLOD4 // glyoxalase domain containing 4 // 17p13.3 // 51031 /// ENST00000301328 // GLOD4 // glyoxalase domain containing 4 // 17p13.3 // 51031
771751	CUDC-907	VWF	12	p13.31	-0.60159	9.19e-08	-0.152356	0.218389	0.207914	0.0938977	3441685	NM_000552 // VWF // von Willebrand factor // 12p13.3 // 7450 /// ENST00000261405 // VWF // von Willebrand factor // 12p13.3 // 7450 /// AK297600 // VWF // von Willebrand factor // 12p13.3 // 7450 /// ENST00000453974 // VWF // von Willebrand factor // 12p13.3 // 7450 /// ENST00000321023 // VWF // von Willebrand factor // 12p13.3 // 7450
82151	Daunorubicin	KIAA1024	15	q25.1	0.619044	3.02e-08
754143	Depsipeptide	AHSG	3	q27.3	-0.637431	8.66e-09	-0.0100641	0.935578	0.0428992	0.732341	2656598	NM_001622 // AHSG // alpha-2-HS-glycoprotein // 3q27 // 197 /// ENST00000411641 // AHSG // alpha-2-HS-glycoprotein // 3q27 // 197 /// BC048198 // AHSG // alpha-2-HS-glycoprotein // 3q27 // 197
754143	Depsipeptide	DYNLRB2;LOC102724084	16	q23.2	-0.603836	7.99e-08	0.0239339	0.847548	-0.0581592	0.642753	3670505	NM_130897 // DYNLRB2 // dynein, light chain, roadblock-type 2 // 16q23.3 // 83657 /// ENST00000305904 // DYNLRB2 // dynein, light chain, roadblock-type 2 // 16q23.3 // 83657 /// BC054892 // DYNLRB2 // dynein, light chain, roadblock-type 2 // 16q23.3 // 83657 /// ENST00000338542 // DYNLRB2 // dynein, light chain, roadblock-type 2 // 16q23.3 // 83657
754143	Depsipeptide	EEFSEC	3	q21.3	-0.620133	2.81e-08	0.036699	0.768116	-0.0295229	0.813965	2641083	NM_021937 // EEFSEC // eukaryotic elongation factor, selenocysteine-tRNA-specific // 3q21.3 // 60678 /// ENST00000254730 // EEFSEC // eukaryotic elongation factor, selenocysteine-tRNA-specific // 3q21.3 // 60678 /// BC007933 // EEFSEC // eukaryotic elongation factor, selenocysteine-tRNA-specific // 3q21.3 // 60678
754143	Depsipeptide	FYN	6	q21	-0.648975	3.78e-09	-0.118015	0.341532	-0.0356561	0.776236	2969886	NM_002037 // FYN // FYN oncogene related to SRC, FGR, YES // 6q21 // 2534 /// NM_153047 // FYN // FYN oncogene related to SRC, FGR, YES // 6q21 // 2534 /// NM_153048 // FYN // FYN oncogene related to SRC, FGR, YES // 6q21 // 2534 /// ENST00000368682 // FYN // FYN oncogene related to SRC, FGR, YES // 6q21 // 2534 /// ENST00000368678 // FYN // FYN oncogene related to SRC, FGR, YES // 6q21 // 2534 /…
754143	Depsipeptide	IDO2	8	p11.21	-0.624756	2.07e-08	0.0795553	0.522206	-0.0447172	0.72145	3095257	NM_194294 // IDO2 // indoleamine 2,3-dioxygenase 2 // 8p11.21 // 169355 /// ENST00000389060 // IDO2 // indoleamine 2,3-dioxygenase 2 // 8p11.21 // 169355 /// AK128691 // IDO2 // indoleamine 2,3-dioxygenase 2 // 8p11.21 // 169355
754143	Depsipeptide	KISS1	1	q32.1	-0.629641	1.48e-08	0.148137	0.23156	-0.142514	0.253659	2451918	NM_002256 // KISS1 // KiSS-1 metastasis-suppressor // 1q32 // 3814 /// ENST00000367194 // KISS1 // KiSS-1 metastasis-suppressor // 1q32 // 3814 /// BC022819 // KISS1 // KiSS-1 metastasis-suppressor // 1q32 // 3814 /// ENST00000306118 // KISS1 // KiSS-1 metastasis-suppressor // 1q32 // 3814
754143	Depsipeptide	MAST4	5	q12.3	-0.633948	1.1e-08	0.0546297	0.660606	-0.15608	0.210768	2812690	NM_001164664 // MAST4 // microtubule associated serine/threonine kinase family member 4 // 5q12.3 // 375449 /// NM_015183 // MAST4 // microtubule associated serine/threonine kinase family member 4 // 5q12.3 // 375449 /// NM_198828 // MAST4 // microtubule associated serine/threonine kinase family member 4 // 5q12.3 // 375449 /// ENST00000403666 // MAST4 // microtubule associated serine/threonine k…
754143	Depsipeptide	MTERFD3	12	q23.3	-0.64682	4.43e-09	0.168633	0.172524	-0.313348	0.0104106	3469844	NM_001033050 // MTERFD3 // MTERF domain containing 3 // 12q24.1 // 80298 /// NM_025198 // MTERFD3 // MTERF domain containing 3 // 12q24.1 // 80298 /// ENST00000240050 // MTERFD3 // MTERF domain containing 3 // 12q24.1 // 80298 /// ENST00000392830 // MTERFD3 // MTERF domain containing 3 // 12q24.1 // 80298 /// BC036066 // MTERFD3 // MTERF domain containing 3 // 12q24.1 // 80298
754143	Depsipeptide	RGNEF	5	q13.2	-0.611917	4.79e-08	0.04088	0.742566	0.0173505	0.890025	2815488	NM_001080479 // RGNEF // 190 kDa guanine nucleotide exchange factor // 5q13.2 // 64283 /// NM_001177693 // RGNEF // 190 kDa guanine nucleotide exchange factor // 5q13.2 // 64283 /// ENST00000426542 // RGNEF // 190 kDa guanine nucleotide exchange factor // 5q13.2 // 64283 /// BC157846 // RGNEF // 190 kDa guanine nucleotide exchange factor // 5q13.2 // 64283 /// ENST00000296794 // RGNEF // 190 kDa …
754143	Depsipeptide	VWF	12	p13.31	-0.653534	2.7e-09	-0.158599	0.199883	0.331103	0.00661646	3441685	NM_000552 // VWF // von Willebrand factor // 12p13.3 // 7450 /// ENST00000261405 // VWF // von Willebrand factor // 12p13.3 // 7450 /// AK297600 // VWF // von Willebrand factor // 12p13.3 // 7450 /// ENST00000453974 // VWF // von Willebrand factor // 12p13.3 // 7450 /// ENST00000321023 // VWF // von Willebrand factor // 12p13.3 // 7450
95100	Digoxin	CUL3	2	q36.2	0.609305	5.66e-08	-0.246028	0.044761	0.0738986	0.555398	2601544	NM_003590 // CUL3 // cullin 3 // 2q36.2 // 8452 /// ENST00000264414 // CUL3 // cullin 3 // 2q36.2 // 8452 /// BC039598 // CUL3 // cullin 3 // 2q36.2 // 8452 /// ENST00000344951 // CUL3 // cullin 3 // 2q36.2 // 8452 /// ENST00000409777 // CUL3 // cullin 3 // 2q36.2 // 8452 /// ENST00000409096 // CUL3 // cullin 3 // 2q36.2 // 8452 /// ENST00000454323 // CUL3 // cullin 3 // 2q36.2 // 8452
95100	Digoxin	KLHL26	19	p13.11	0.660633	1.58e-09	0.026584	0.830904	0.2699	0.0284064	3825260	NM_018316 // KLHL26 // kelch-like 26 (Drosophila) // 19p13.11 // 55295 /// ENST00000300976 // KLHL26 // kelch-like 26 (Drosophila) // 19p13.11 // 55295 /// BC026319 // KLHL26 // kelch-like 26 (Drosophila) // 19p13.11 // 55295 /// ENST00000431920 // KLHL26 // kelch-like 26 (Drosophila) // 19p13.11 // 55295
95100	Digoxin	MARK1	1	q41	0.628546	1.6e-08	0.124651	0.31488	0.261424	0.0339838	2381177	NM_018650 // MARK1 // MAP/microtubule affinity-regulating kinase 1 // 1q41 // 4139 /// ENST00000366917 // MARK1 // MAP/microtubule affinity-regulating kinase 1 // 1q41 // 4139 /// BC114478 // MARK1 // MAP/microtubule affinity-regulating kinase 1 // 1q41 // 4139 /// ENST00000402574 // MARK1 // MAP/microtubule affinity-regulating kinase 1 // 1q41 // 4139 /// ENST00000366918 // MARK1 // MAP/microtub…
95100	Digoxin	SLC16A6;ARSG	17	q24.2	0.638862	7.83e-09	-0.191843	0.11989	-0.305481	0.0126222	3732793	NM_014960 // ARSG // arylsulfatase G // 17q24.2 // 22901 /// ENST00000452479 // ARSG // arylsulfatase G // 17q24.2 // 22901 /// ENST00000355179 // ARSG // arylsulfatase G // 17q24.2 // 22901 /// AY358380 // ARSG // arylsulfatase G // 17q24.2 // 22901 /// ENST00000448504 // ARSG // arylsulfatase G // 17q24.2 // 22901;NM_001174166 // SLC16A6 // solute carrier family 16, member 6 (monocarboxylic aci…
123127	Doxorubicin	GPX6	6	p22.1	-0.602315	8.78e-08	-0.0252861	0.839047	-0.0620453	0.620667	2947387	NM_182701 // GPX6 // glutathione peroxidase 6 (olfactory) // 6p22.1 // 257202 /// ENST00000361902 // GPX6 // glutathione peroxidase 6 (olfactory) // 6p22.1 // 257202 /// AY324826 // GPX6 // glutathione peroxidase 6 (olfactory) // 6p22.1 // 257202 /// BC133691 // GPX6 // glutathione peroxidase 6 (olfactory) // 6p22.1 // 257202 /// ENST00000399282 // GPX6 // glutathione peroxidase 6 (olfactory) // …
123127	Doxorubicin	NAALADL2-AS2;NAALADL2	3	q26.31	-0.605846	7.05e-08	0.00561522	0.964029	-0.0972712	0.43717	2653114	NM_207015 // NAALADL2 // N-acetylated alpha-linked acidic dipeptidase-like 2 // 3q26.31 // 254827 /// ENST00000454872 // NAALADL2 // N-acetylated alpha-linked acidic dipeptidase-like 2 // 3q26.31 // 254827 /// ENST00000316366 // NAALADL2 // N-acetylated alpha-linked acidic dipeptidase-like 2 // 3q26.31 // 254827 /// AL832144 // NAALADL2 // N-acetylated alpha-linked acidic dipeptidase-like 2 // 3q…
758245	ENMD-2076	FOXN3	14	q31.3	-0.649966	3.52e-09	0.0637811	0.608113	-0.0538311	0.667718	3575567	NM_001085471 // FOXN3 // forkhead box N3 // 14q31.3 // 1112 /// NM_005197 // FOXN3 // forkhead box N3 // 14q31.3 // 1112 /// ENST00000261302 // FOXN3 // forkhead box N3 // 14q31.3 // 1112 /// ENST00000345097 // FOXN3 // forkhead box N3 // 14q31.3 // 1112 /// ENST00000444927 // FOXN3 // forkhead box N3 // 14q31.3 // 1112 /// U68723 // FOXN3 // forkhead box N3 // 14q31.3 // 1112
758245	ENMD-2076	NRP1	10	p11.22	0.656647	2.14e-09	0.123052	0.321176	0.396793	0.000972005	3284302	NM_003873 // NRP1 // neuropilin 1 // 10p12 // 8829 /// NM_001024628 // NRP1 // neuropilin 1 // 10p12 // 8829 /// NM_001024629 // NRP1 // neuropilin 1 // 10p12 // 8829 /// ENST00000265371 // NRP1 // neuropilin 1 // 10p12 // 8829 /// ENST00000374867 // NRP1 // neuropilin 1 // 10p12 // 8829 /// ENST00000374822 // NRP1 // neuropilin 1 // 10p12 // 8829 /// ENST00000374821 // NRP1 // neuropilin 1 // 10…
758245	ENMD-2076	PTPRN2	7	q36.3	0.609201	5.7e-08	0.468788	6.3037e-05	0.646912	4.4e-09	3081862	NM_002847 // PTPRN2 // protein tyrosine phosphatase, receptor type, N polypeptide 2 // 7q36 // 5799 /// NM_130842 // PTPRN2 // protein tyrosine phosphatase, receptor type, N polypeptide 2 // 7q36 // 5799 /// NM_130843 // PTPRN2 // protein tyrosine phosphatase, receptor type, N polypeptide 2 // 7q36 // 5799 /// NR_029689 // MIR153-2 // microRNA 153-2 // 7q36.3 // 406945 /// ENST00000389418 // PTPR…
758245	ENMD-2076	ZCCHC3	20	p13	0.634096	1.09e-08	-0.270067	0.0270884	-0.188859	0.128842	3873102	NM_033089 // ZCCHC3 // zinc finger, CCHC domain containing 3 // 20p13-p12.2 // 85364 /// ENST00000382352 // ZCCHC3 // zinc finger, CCHC domain containing 3 // 20p13-p12.2 // 85364 /// BC069238 // ZCCHC3 // zinc finger, CCHC domain containing 3 // 20p13-p12.2 // 85364
649890	Flavopiridol	ATP13A3	3	q29	-0.64337	5.68e-09	0.170209	0.16849	-0.41597	0.000513465	2711644	NM_024524 // ATP13A3 // ATPase type 13A3 // 3q29 // 79572 /// ENST00000256031 // ATP13A3 // ATPase type 13A3 // 3q29 // 79572 /// ENST00000439040 // ATP13A3 // ATPase type 13A3 // 3q29 // 79572 /// ENST00000310773 // ATP13A3 // ATPase type 13A3 // 3q29 // 79572 /// BX641098 // ATP13A3 // ATPase type 13A3 // 3q29 // 79572 /// ENST00000446356 // ATP13A3 // ATPase type 13A3 // 3q29 // 79572
649890	Flavopiridol	CACNA2D2	3	p21.31	0.609838	5.47e-08	0.00101426	0.993501	0.275912	0.0249348	2675315	NM_001005505 // CACNA2D2 // calcium channel, voltage-dependent, alpha 2/delta subunit 2 // 3p21.3 // 9254 /// NM_006030 // CACNA2D2 // calcium channel, voltage-dependent, alpha 2/delta subunit 2 // 3p21.3 // 9254 /// NM_001174051 // CACNA2D2 // calcium channel, voltage-dependent, alpha 2/delta subunit 2 // 3p21.3 // 9254 /// ENST00000266039 // CACNA2D2 // calcium channel, voltage-dependent, alpha…
649890	Flavopiridol	CYP19A1	15	q21.2	0.636048	9.54e-09	0.160149	0.195464	0.149362	0.231319	3624003	NM_031226 // CYP19A1 // cytochrome P450, family 19, subfamily A, polypeptide 1 // 15q21.1 // 1588 /// NM_000103 // CYP19A1 // cytochrome P450, family 19, subfamily A, polypeptide 1 // 15q21.1 // 1588 /// ENST00000260433 // CYP19A1 // cytochrome P450, family 19, subfamily A, polypeptide 1 // 15q21.1 // 1588 /// ENST00000396402 // CYP19A1 // cytochrome P450, family 19, subfamily A, polypeptide 1 //…
649890	Flavopiridol	KCNK3	2	p23.3	0.614475	4.07e-08	0.204919	0.0962172	0.357755	0.00318637	2473936	NM_002246 // KCNK3 // potassium channel, subfamily K, member 3 // 2p23 // 3777 /// ENST00000302909 // KCNK3 // potassium channel, subfamily K, member 3 // 2p23 // 3777 /// AF065163 // KCNK3 // potassium channel, subfamily K, member 3 // 2p23 // 3777
649890	Flavopiridol	LSM12	17	q21.31	0.612435	4.64e-08	0.0282535	0.820457	0.0451333	0.718965	3758817	NM_152344 // LSM12 // LSM12 homolog (S. cerevisiae) // 17q21.31 // 124801 /// ENST00000293406 // LSM12 // LSM12 homolog (S. cerevisiae) // 17q21.31 // 124801 /// BC044587 // LSM12 // LSM12 homolog (S. cerevisiae) // 17q21.31 // 124801 /// ENST00000411445 // LSM12 // LSM12 homolog (S. cerevisiae) // 17q21.31 // 124801
649890	Flavopiridol	MAPRE2	18	q12.1	0.620858	2.68e-08	0.276993	0.023255	0.419265	0.000458365	3784344	NM_032975 // DTNA // dystrobrevin, alpha // 18q12 // 1837 /// NM_001390 // DTNA // dystrobrevin, alpha // 18q12 // 1837 /// NM_032978 // DTNA // dystrobrevin, alpha // 18q12 // 1837 /// NM_032979 // DTNA // dystrobrevin, alpha // 18q12 // 1837 /// NM_001391 // DTNA // dystrobrevin, alpha // 18q12 // 1837 /// NM_032980 // DTNA // dystrobrevin, alpha // 18q12 // 1837 /// NM_032981 // DTNA // dystro…
649890	Flavopiridol	NCALD	8	q22.3	0.618777	3.07e-08	0.176342	0.153444	0.398359	0.000923956	3147173	NM_001040624 // NCALD // neurocalcin delta // 8q22.2 // 83988 /// NM_001040628 // NCALD // neurocalcin delta // 8q22.2 // 83988 /// NM_001040625 // NCALD // neurocalcin delta // 8q22.2 // 83988 /// NM_001040626 // NCALD // neurocalcin delta // 8q22.2 // 83988 /// NM_001040629 // NCALD // neurocalcin delta // 8q22.2 // 83988 /// NM_001040627 // NCALD // neurocalcin delta // 8q22.2 // 83988 /// NM_…
649890	Flavopiridol	PTPRN2	7	q36.3	0.61204	4.76e-08	0.20757	0.0918982	0.609615	5.55e-08	3081862	NM_002847 // PTPRN2 // protein tyrosine phosphatase, receptor type, N polypeptide 2 // 7q36 // 5799 /// NM_130842 // PTPRN2 // protein tyrosine phosphatase, receptor type, N polypeptide 2 // 7q36 // 5799 /// NM_130843 // PTPRN2 // protein tyrosine phosphatase, receptor type, N polypeptide 2 // 7q36 // 5799 /// NR_029689 // MIR153-2 // microRNA 153-2 // 7q36.3 // 406945 /// ENST00000389418 // PTPR…
649890	Flavopiridol	RPS6KA1	1	p36.11	0.615177	3.88e-08	-0.029969	0.809753	0.0896744	0.473965	2326561	NM_002953 // RPS6KA1 // ribosomal protein S6 kinase, 90kDa, polypeptide 1 // 1p // 6195 /// NM_001006665 // RPS6KA1 // ribosomal protein S6 kinase, 90kDa, polypeptide 1 // 1p // 6195 /// ENST00000374168 // RPS6KA1 // ribosomal protein S6 kinase, 90kDa, polypeptide 1 // 1p // 6195 /// ENST00000374162 // RPS6KA1 // ribosomal protein S6 kinase, 90kDa, polypeptide 1 // 1p // 6195 /// ENST00000374163 …
649890	Flavopiridol	SMTN	22	q12.2	0.629362	1.51e-08	0.11679	0.346602	-0.0404146	0.74731	3957666	NM_134269 // SMTN // smoothelin // 22q12.2 // 6525 /// NM_134270 // SMTN // smoothelin // 22q12.2 // 6525 /// NM_006932 // SMTN // smoothelin // 22q12.2 // 6525 /// ENST00000333137 // SMTN // smoothelin // 22q12.2 // 6525 /// ENST00000347557 // SMTN // smoothelin // 22q12.2 // 6525 /// AK128627 // SMTN // smoothelin // 22q12.2 // 6525 /// ENST00000454496 // SMTN // smoothelin // 22q12.2 // 6525 /…
649890	Flavopiridol	SUV420H1	11	q13.2	0.602663	8.59e-08	-0.109982	0.375622	-0.000167013	0.998938	3379390	NM_017635 // SUV420H1 // suppressor of variegation 4-20 homolog 1 (Drosophila) // 11q13.2 // 51111 /// NM_016028 // SUV420H1 // suppressor of variegation 4-20 homolog 1 (Drosophila) // 11q13.2 // 51111 /// ENST00000304363 // SUV420H1 // suppressor of variegation 4-20 homolog 1 (Drosophila) // 11q13.2 // 51111 /// ENST00000405515 // SUV420H1 // suppressor of variegation 4-20 homolog 1 (Drosophila)…
764091	GDC-0980	MAP3K5	6	q23.3	0.622066	2.47e-08	0.0319755	0.797278	0.081331	0.516216	2975867	NM_005923 // MAP3K5 // mitogen-activated protein kinase kinase kinase 5 // 6q22.33 // 4217 /// ENST00000359015 // MAP3K5 // mitogen-activated protein kinase kinase kinase 5 // 6q22.33 // 4217 /// BC088829 // MAP3K5 // mitogen-activated protein kinase kinase kinase 5 // 6q22.33 // 4217 /// ENST00000355845 // MAP3K5 // mitogen-activated protein kinase kinase kinase 5 // 6q22.33 // 4217 /// ENST0000…
768112	GENZ-644282	LHX4	1	q25.2	0.602188	8.85e-08	0.0402246	0.746554	0.430334	0.000310368	2370032	NM_033343 // LHX4 // LIM homeobox 4 // 1q25.2 // 89884 /// ENST00000263726 // LHX4 // LIM homeobox 4 // 1q25.2 // 89884 /// AF179849 // LHX4 // LIM homeobox 4 // 1q25.2 // 89884
764092	GSK-2126458	TBC1D22A	22	q13.31	0.611156	5.03e-08	-0.0619676	0.618371	-0.190117	0.126266	3949229	NM_014346 // TBC1D22A // TBC1 domain family, member 22A // 22q13.3 // 25771 /// ENST00000337137 // TBC1D22A // TBC1 domain family, member 22A // 22q13.3 // 25771 /// ENST00000441162 // TBC1D22A // TBC1 domain family, member 22A // 22q13.3 // 25771 /// AK125705 // TBC1D22A // TBC1 domain family, member 22A // 22q13.3 // 25771 /// ENST00000394449 // TBC1D22A // TBC1 domain family, member 22A // 22q…
754354	GSK-461364	NRP1	10	p11.22	0.636725	9.09e-09	0.257069	0.0357257	0.396793	0.000972005	3284302	NM_003873 // NRP1 // neuropilin 1 // 10p12 // 8829 /// NM_001024628 // NRP1 // neuropilin 1 // 10p12 // 8829 /// NM_001024629 // NRP1 // neuropilin 1 // 10p12 // 8829 /// ENST00000265371 // NRP1 // neuropilin 1 // 10p12 // 8829 /// ENST00000374867 // NRP1 // neuropilin 1 // 10p12 // 8829 /// ENST00000374822 // NRP1 // neuropilin 1 // 10p12 // 8829 /// ENST00000374821 // NRP1 // neuropilin 1 // 10…
764658	INK-128	MAP3K5	6	q23.3	0.601818	9.06e-08	0.0617391	0.619669	0.081331	0.516216	2975867	NM_005923 // MAP3K5 // mitogen-activated protein kinase kinase kinase 5 // 6q22.33 // 4217 /// ENST00000359015 // MAP3K5 // mitogen-activated protein kinase kinase kinase 5 // 6q22.33 // 4217 /// BC088829 // MAP3K5 // mitogen-activated protein kinase kinase kinase 5 // 6q22.33 // 4217 /// ENST00000355845 // MAP3K5 // mitogen-activated protein kinase kinase kinase 5 // 6q22.33 // 4217 /// ENST0000…
764658	INK-128	NRG1	8	p12	0.608893	5.81e-08	0.193824	0.116041	0.400225	0.000869494	3092808	NM_013960 // NRG1 // neuregulin 1 // 8p12 // 3084 /// NM_001160004 // NRG1 // neuregulin 1 // 8p12 // 3084 /// NM_013964 // NRG1 // neuregulin 1 // 8p12 // 3084 /// NM_013956 // NRG1 // neuregulin 1 // 8p12 // 3084 /// NM_013957 // NRG1 // neuregulin 1 // 8p12 // 3084 /// NM_001160008 // NRG1 // neuregulin 1 // 8p12 // 3084 /// NM_001159999 // NRG1 // neuregulin 1 // 8p12 // 3084 /// NM_001159995…
772595	KPT-185	LINC00598	13	q14.11	-0.618617	3.1e-08
773260	KPT-251	LINC00598	13	q14.11	-0.606748	6.66e-08
756643	KX2-391	TRIM2	4	q31.3	0.608216	6.07e-08	-0.131097	0.290307	-0.155775	0.211672	2748061	NM_015271 // TRIM2 // tripartite motif-containing 2 // 4q31.3 // 23321 /// NM_001130067 // TRIM2 // tripartite motif-containing 2 // 4q31.3 // 23321 /// ENST00000440171 // TRIM2 // tripartite motif-containing 2 // 4q31.3 // 23321 /// ENST00000338700 // TRIM2 // tripartite motif-containing 2 // 4q31.3 // 23321 /// ENST00000437508 // TRIM2 // tripartite motif-containing 2 // 4q31.3 // 23321 /// AF2…
26980	Mitomycin C	C7orf50;GPER	7	p22.3	0.616698	3.52e-08	-0.0362994	0.770571	-0.125814	0.314129	3035049	NM_001039966 // GPER // G protein-coupled estrogen receptor 1 // 7p22.3 // 2852 /// NM_001505 // GPER // G protein-coupled estrogen receptor 1 // 7p22.3 // 2852 /// NM_001098201 // GPER // G protein-coupled estrogen receptor 1 // 7p22.3 // 2852 /// ENST00000397092 // GPER // G protein-coupled estrogen receptor 1 // 7p22.3 // 2852 /// ENST00000297469 // GPER // G protein-coupled estrogen receptor …
279836	Mitoxantrone	ALDH3B2	11	q13.2	-0.616801	3.5e-08	-0.246388	0.0444396	0.270949	0.0277727	3379091	NM_000695 // ALDH3B2 // aldehyde dehydrogenase 3 family, member B2 // 11q13 // 222 /// NM_001031615 // ALDH3B2 // aldehyde dehydrogenase 3 family, member B2 // 11q13 // 222 /// NM_000694 // ALDH3B1 // aldehyde dehydrogenase 3 family, member B1 // 11q13 // 221 /// NM_001030010 // ALDH3B1 // aldehyde dehydrogenase 3 family, member B1 // 11q13 // 221 /// NM_001161473 // ALDH3B1 // aldehyde dehydroge…
767470	MLN-0905	ROR1	1	p31.3	0.603248	8.29e-08	-0.257413	0.0354703	-0.00179528	0.988586	2339872	NM_005012 // ROR1 // receptor tyrosine kinase-like orphan receptor 1 // 1p32-p31 // 4919 /// NM_001083592 // ROR1 // receptor tyrosine kinase-like orphan receptor 1 // 1p32-p31 // 4919 /// ENST00000371079 // ROR1 // receptor tyrosine kinase-like orphan receptor 1 // 1p32-p31 // 4919 /// ENST00000371080 // ROR1 // receptor tyrosine kinase-like orphan receptor 1 // 1p32-p31 // 4919 /// M97675 // RO…
767470	MLN-0905	SIL1	5	q31.2	0.609252	5.68e-08	-0.119609	0.335002	-0.188176	0.130256	2877639	NM_001037633 // SIL1 // SIL1 homolog, endoplasmic reticulum chaperone (S. cerevisiae) // 5q31 // 64374 /// NM_022464 // SIL1 // SIL1 homolog, endoplasmic reticulum chaperone (S. cerevisiae) // 5q31 // 64374 /// ENST00000265195 // SIL1 // SIL1 homolog, endoplasmic reticulum chaperone (S. cerevisiae) // 5q31 // 64374 /// ENST00000394817 // SIL1 // SIL1 homolog, endoplasmic reticulum chaperone (S. c…
759677	MLN-8237	MAD1L1	7	p22.3	0.634812	1.04e-08	-0.0839832	0.499237	0.0681434	0.586679	3035464	NM_003550 // MAD1L1 // MAD1 mitotic arrest deficient-like 1 (yeast) // 7p22 // 8379 /// NM_001013836 // MAD1L1 // MAD1 mitotic arrest deficient-like 1 (yeast) // 7p22 // 8379 /// NM_001013837 // MAD1L1 // MAD1 mitotic arrest deficient-like 1 (yeast) // 7p22 // 8379 /// ENST00000399654 // MAD1L1 // MAD1 mitotic arrest deficient-like 1 (yeast) // 7p22 // 8379 /// ENST00000406869 // MAD1L1 // MAD1 m…
759677	MLN-8237	ZCCHC3	20	p13	0.605236	7.32e-08	-0.202065	0.101045	-0.188859	0.128842	3873102	NM_033089 // ZCCHC3 // zinc finger, CCHC domain containing 3 // 20p13-p12.2 // 85364 /// ENST00000382352 // ZCCHC3 // zinc finger, CCHC domain containing 3 // 20p13-p12.2 // 85364 /// BC069238 // ZCCHC3 // zinc finger, CCHC domain containing 3 // 20p13-p12.2 // 85364
758254	MLN-9708	NOC2L;KLHL17	1	p36.33	-0.605486	7.21e-08	-0.108674	0.381362	-0.146193	0.241483	4053462
36405	MP-0922	HMHA1	19	p13.3	0.612801	4.53e-08	0.25405	0.0380306	0.474313	5.74e-05	3815493	NM_012292 // HMHA1 // histocompatibility (minor) HA-1 // 19p13.3 // 23526 /// ENST00000313093 // HMHA1 // histocompatibility (minor) HA-1 // 19p13.3 // 23526 /// BC065223 // HMHA1 // histocompatibility (minor) HA-1 // 19p13.3 // 23526 /// ENST00000412039 // HMHA1 // histocompatibility (minor) HA-1 // 19p13.3 // 23526
765395	MPC-3100	GABRG3	15	q12	0.607826	6.22e-08	0.32303	0.0076704	0.675045	5.1e-10	3585272	NM_033223 // GABRG3 // gamma-aminobutyric acid (GABA) A receptor, gamma 3 // 15q12 // 2567 /// ENST00000333743 // GABRG3 // gamma-aminobutyric acid (GABA) A receptor, gamma 3 // 15q12 // 2567 /// ENST00000451330 // GABRG3 // gamma-aminobutyric acid (GABA) A receptor, gamma 3 // 15q12 // 2567
753686	Olaparib	LHX4	1	q25.2	0.655945	2.26e-09	0.0802734	0.518445	0.430334	0.000310368	2370032	NM_033343 // LHX4 // LIM homeobox 4 // 1q25.2 // 89884 /// ENST00000263726 // LHX4 // LIM homeobox 4 // 1q25.2 // 89884 /// AF179849 // LHX4 // LIM homeobox 4 // 1q25.2 // 89884
754344	ON-01910Na	MSI2	17	q22	0.60413	7.84e-08	-0.14318	0.247726	-0.0740524	0.554572	3728147	NM_138962 // MSI2 // musashi homolog 2 (Drosophila) // 17q22 // 124540 /// NM_170721 // MSI2 // musashi homolog 2 (Drosophila) // 17q22 // 124540 /// ENST00000284073 // MSI2 // musashi homolog 2 (Drosophila) // 17q22 // 124540 /// ENST00000322684 // MSI2 // musashi homolog 2 (Drosophila) // 17q22 // 124540 /// BC001526 // MSI2 // musashi homolog 2 (Drosophila) // 17q22 // 124540 /// ENST000004164…
766254	ONX-0912	CYP11B2	8	q24.3	-0.607845	6.21e-08	-0.141432	0.253607	0.170494	0.1711	3157217	NM_000498 // CYP11B2 // cytochrome P450, family 11, subfamily B, polypeptide 2 // 8q21-q22 // 1585 /// NM_000497 // CYP11B1 // cytochrome P450, family 11, subfamily B, polypeptide 1 // 8q21 // 1584 /// NM_001026213 // CYP11B1 // cytochrome P450, family 11, subfamily B, polypeptide 1 // 8q21 // 1584 /// ENST00000323110 // CYP11B2 // cytochrome P450, family 11, subfamily B, polypeptide 2 // 8q21-q2…
766254	ONX-0912	HRNBP3	17	q25.3	-0.636772	9.06e-09
766254	ONX-0912	RASGEF1C	5	q35.3	-0.610077	5.39e-08	-0.245979	0.0448052	0.454567	0.000125989	2890517	NM_175062 // RASGEF1C // RasGEF domain family, member 1C // 5q35.3 // 255426 /// ENST00000393371 // RASGEF1C // RasGEF domain family, member 1C // 5q35.3 // 255426 /// ENST00000361132 // RASGEF1C // RasGEF domain family, member 1C // 5q35.3 // 255426 /// BC036802 // RASGEF1C // RasGEF domain family, member 1C // 5q35.3 // 255426
766254	ONX-0912	RBFOX3	17	q25.3	-0.623515	2.24e-08
766254	ONX-0912	SLC6A11	3	p25.3	-0.617978	3.24e-08	-0.277477	0.0230055	0.565135	7.67e-07	2610544	NM_014229 // SLC6A11 // solute carrier family 6 (neurotransmitter transporter, GABA), member 11 // 3p25.3 // 6538 /// ENST00000254488 // SLC6A11 // solute carrier family 6 (neurotransmitter transporter, GABA), member 11 // 3p25.3 // 6538 /// BC036083 // SLC6A11 // solute carrier family 6 (neurotransmitter transporter, GABA), member 11 // 3p25.3 // 6538
764136	PCI-24781	ISPD	7	p21.2	-0.610331	5.3e-08
764136	PCI-24781	VWF	12	p13.31	-0.627101	1.76e-08	-0.128216	0.301129	0.200674	0.106177	3441685	NM_000552 // VWF // von Willebrand factor // 12p13.3 // 7450 /// ENST00000261405 // VWF // von Willebrand factor // 12p13.3 // 7450 /// AK297600 // VWF // von Willebrand factor // 12p13.3 // 7450 /// ENST00000453974 // VWF // von Willebrand factor // 12p13.3 // 7450 /// ENST00000321023 // VWF // von Willebrand factor // 12p13.3 // 7450
698037	Pemetrexed	DISC1;TSNAX-DISC1	1	q42.2	0.61416	4.15e-08	0.288341	0.017969	0.4659	8.07e-05	2385306	NM_001164537 // DISC1 // disrupted in schizophrenia 1 // 1q42.1 // 27185 /// NM_018662 // DISC1 // disrupted in schizophrenia 1 // 1q42.1 // 27185 /// NM_001012957 // DISC1 // disrupted in schizophrenia 1 // 1q42.1 // 27185 /// NM_001164538 // DISC1 // disrupted in schizophrenia 1 // 1q42.1 // 27185 /// NR_028393 // TSNAX-DISC1 // TSNAX-DISC1 gene // 1q42.1 // 100303453 /// NM_001164541 // DISC1 …
760536	PF-04691502	MTSS1	8	q24.13	-0.604253	7.78e-08	0.173176	0.161082	-0.36328	0.00271705	3151970	NM_014751 // MTSS1 // metastasis suppressor 1 // 8p22 // 9788 /// AF086645 // MTSS1 // metastasis suppressor 1 // 8p22 // 9788 /// ENST00000395508 // MTSS1 // metastasis suppressor 1 // 8p22 // 9788 /// ENST00000354184 // MTSS1 // metastasis suppressor 1 // 8p22 // 9788 /// ENST00000378017 // MTSS1 // metastasis suppressor 1 // 8p22 // 9788
758256	PF-05212384	LOC389458	7	p22.1	0.610088	5.39e-08	0.151835	0.219989	0.127985	0.305784	2988499	NR_015343 // LOC389458 // hypothetical LOC389458 // 7p22.1 // 389458
754356	PF-562271	CORO1C	12	q24.11	-0.602482	8.69e-08	0.294751	0.0154655	-0.468979	7.13e-05	3470549	NM_014325 // CORO1C // coronin, actin binding protein, 1C // 12q24.1 // 23603 /// ENST00000261401 // CORO1C // coronin, actin binding protein, 1C // 12q24.1 // 23603 /// AL162070 // CORO1C // coronin, actin binding protein, 1C // 12q24.1 // 23603 /// ENST00000420959 // CORO1C // coronin, actin binding protein, 1C // 12q24.1 // 23603
766271	PHA-665752	ANO1	11	q13.3	-0.611146	5.04e-08	-0.351955	0.00349211	0.702412	4.94e-11	3338293	NM_018043 // ANO1 // anoctamin 1, calcium activated chloride channel // 11q13.3 // 55107 /// NR_030691 // ANO1 // anoctamin 1, calcium activated chloride channel // 11q13.3 // 55107 /// ENST00000355303 // ANO1 // anoctamin 1, calcium activated chloride channel // 11q13.3 // 55107 /// AY728143 // ANO1 // anoctamin 1, calcium activated chloride channel // 11q13.3 // 55107 /// ENST00000398543 // ANO…
766271	PHA-665752	LINC01359	1	p31.3	-0.610514	5.24e-08
24559	Plicamycin	ARPC5;RGL1	1	q25.3	-0.623704	2.22e-08	0.213448	0.0828626	-0.225219	0.0690383	2447454	NM_015149 // RGL1 // ral guanine nucleotide dissociation stimulator-like 1 // 1q25.3 // 23179 /// ENST00000304685 // RGL1 // ral guanine nucleotide dissociation stimulator-like 1 // 1q25.3 // 23179 /// ENST00000367531 // RGL1 // ral guanine nucleotide dissociation stimulator-like 1 // 1q25.3 // 23179 /// AF186780 // RGL1 // ral guanine nucleotide dissociation stimulator-like 1 // 1q25.3 // 23179 …
757296	Pyrvinium pamoate	FBXL18	7	p22.1	0.661218	1.51e-09	0.00826348	0.947085	-0.0427313	0.733349	3036844	NM_024963 // FBXL18 // F-box and leucine-rich repeat protein 18 // 7p22.2 // 80028 /// NR_030318 // MIR589 // microRNA 589 // 7p22.1 // 693174 /// ENST00000382368 // FBXL18 // F-box and leucine-rich repeat protein 18 // 7p22.2 // 80028 /// AK294949 // FBXL18 // F-box and leucine-rich repeat protein 18 // 7p22.2 // 80028 /// BC006426 // FBXL18 // F-box and leucine-rich repeat protein 18 // 7p22.2 …
760444	R-115777	POSTN	13	q13.3	0.622773	2.36e-08	0.171746	0.164622	0.048228	0.700575	3510066	NM_006475 // POSTN // periostin, osteoblast specific factor // 13q13.3 // 10631 /// NM_001135934 // POSTN // periostin, osteoblast specific factor // 13q13.3 // 10631 /// NM_001135935 // POSTN // periostin, osteoblast specific factor // 13q13.3 // 10631 /// NM_001135936 // POSTN // periostin, osteoblast specific factor // 13q13.3 // 10631 /// ENST00000379747 // POSTN // periostin, osteoblast spec…
765262	R-428	LIMCH1	4	p13	0.614998	3.93e-08	0.479869	3.97268e-05	0.604121	7.85e-08	2725061	NM_014988 // LIMCH1 // LIM and calponin homology domains 1 // 4p13 // 22998 /// NM_001112717 // LIMCH1 // LIM and calponin homology domains 1 // 4p13 // 22998 /// NM_001112718 // LIMCH1 // LIM and calponin homology domains 1 // 4p13 // 22998 /// NM_001112719 // LIMCH1 // LIM and calponin homology domains 1 // 4p13 // 22998 /// NM_001112720 // LIMCH1 // LIM and calponin homology domains 1 // 4p13 …
773094	R-547	ARID5A	2	q11.2	0.612828	4.52e-08	-0.217748	0.0767096	-0.216321	0.0810641	2494579	AY358167 // ARID5A // AT rich interactive domain 5A (MRF1-like) // 2q11.2 // 10865 /// BC047390 // ARID5A // AT rich interactive domain 5A (MRF1-like) // 2q11.2 // 10865
773094	R-547	CAMTA1	1	p36.23	-0.62669	1.81e-08	0.31681	0.00899988	-0.48786	3.25e-05	2318455	NM_015215 // CAMTA1 // calmodulin binding transcription activator 1 // 1p36.31-p36.23 // 23261 /// NM_001195563 // CAMTA1 // calmodulin binding transcription activator 1 // 1p36.31-p36.23 // 23261 /// ENST00000303635 // CAMTA1 // calmodulin binding transcription activator 1 // 1p36.31-p36.23 // 23261 /// BC151835 // CAMTA1 // calmodulin binding transcription activator 1 // 1p36.31-p36.23 // 23261…
773094	R-547	GIGYF2	2	q37.1	0.642396	6.09e-09	-0.125549	0.311379	-0.134996	0.279823	2532510	NM_001103147 // GIGYF2 // GRB10 interacting GYF protein 2 // 2q37.1 // 26058 /// NM_015575 // GIGYF2 // GRB10 interacting GYF protein 2 // 2q37.1 // 26058 /// NM_001103146 // GIGYF2 // GRB10 interacting GYF protein 2 // 2q37.1 // 26058 /// NM_001103148 // GIGYF2 // GRB10 interacting GYF protein 2 // 2q37.1 // 26058 /// ENST00000409547 // GIGYF2 // GRB10 interacting GYF protein 2 // 2q37.1 // 2605…
773094	R-547	HK1	10	q22.1	-0.602493	8.69e-08	-0.0184605	0.882126	0.178134	0.152433	3250278	NM_033500 // HK1 // hexokinase 1 // 10q22 // 3098 /// NM_033498 // HK1 // hexokinase 1 // 10q22 // 3098 /// NM_033497 // HK1 // hexokinase 1 // 10q22 // 3098 /// NM_000188 // HK1 // hexokinase 1 // 10q22 // 3098 /// NM_033496 // HK1 // hexokinase 1 // 10q22 // 3098 /// ENST00000360289 // HK1 // hexokinase 1 // 10q22 // 3098 /// ENST00000356342 // HK1 // hexokinase 1 // 10q22 // 3098 /// ENST00000…
773094	R-547	MOGAT1	2	q36.1	0.620104	2.81e-08	-0.110417	0.373726	0.085006	0.497374	2529486	NM_058165 // MOGAT1 // monoacylglycerol O-acyltransferase 1 // 2q36.1 // 116255 /// ENST00000446656 // MOGAT1 // monoacylglycerol O-acyltransferase 1 // 2q36.1 // 116255 /// AF384163 // MOGAT1 // monoacylglycerol O-acyltransferase 1 // 2q36.1 // 116255 /// ENST00000264412 // MOGAT1 // monoacylglycerol O-acyltransferase 1 // 2q36.1 // 116255
773094	R-547	NRP1	10	p11.22	0.61388	4.22e-08	0.107869	0.384919	0.396793	0.000972005	3284302	NM_003873 // NRP1 // neuropilin 1 // 10p12 // 8829 /// NM_001024628 // NRP1 // neuropilin 1 // 10p12 // 8829 /// NM_001024629 // NRP1 // neuropilin 1 // 10p12 // 8829 /// ENST00000265371 // NRP1 // neuropilin 1 // 10p12 // 8829 /// ENST00000374867 // NRP1 // neuropilin 1 // 10p12 // 8829 /// ENST00000374822 // NRP1 // neuropilin 1 // 10p12 // 8829 /// ENST00000374821 // NRP1 // neuropilin 1 // 10…
773094	R-547	PAN3	13	q12.2	0.607523	6.34e-08	0.100708	0.417435	-0.0550765	0.660496	3483159	NM_175854 // PAN3 // PAN3 poly(A) specific ribonuclease subunit homolog (S. cerevisiae) // 13q12.2 // 255967 /// ENST00000380958 // PAN3 // PAN3 poly(A) specific ribonuclease subunit homolog (S. cerevisiae) // 13q12.2 // 255967 /// BC128179 // PAN3 // PAN3 poly(A) specific ribonuclease subunit homolog (S. cerevisiae) // 13q12.2 // 255967 /// ENST00000399613 // PAN3 // PAN3 poly(A) specific ribonu…
773094	R-547	SP2	17	q21.32	0.640678	6.88e-09	0.248393	0.0426818	0.152913	0.220289	3724931	NM_003110 // SP2 // Sp2 transcription factor // 17q21.32 // 6668 /// ENST00000376741 // SP2 // Sp2 transcription factor // 17q21.32 // 6668 /// D28588 // SP2 // Sp2 transcription factor // 17q21.32 // 6668 /// ENST00000322172 // SP2 // Sp2 transcription factor // 17q21.32 // 6668
773094	R-547	TREX1	3	p21.31	-0.66737	9.39e-10
754362	SB-590885	LOH12CR1	12	p13.2	-0.636394	9.31e-09	-0.187809	0.128027	-0.0711013	0.570502	3405297	NM_058169 // LOH12CR1 // loss of heterozygosity, 12, chromosomal region 1 // 12p12 // 118426 /// ENST00000314565 // LOH12CR1 // loss of heterozygosity, 12, chromosomal region 1 // 12p12 // 118426 /// BC013668 // LOH12CR1 // loss of heterozygosity, 12, chromosomal region 1 // 12p12 // 118426 /// ENST00000298571 // LOH12CR1 // loss of heterozygosity, 12, chromosomal region 1 // 12p12 // 118426
763525	SC-1	UNC45B	17	q12	-0.608229	6.06e-08	-0.157333	0.203541	0.0401262	0.749054	3718514	NM_173167 // UNC45B // unc-45 homolog B (C. elegans) // 17q12 // 146862 /// NM_001033576 // UNC45B // unc-45 homolog B (C. elegans) // 17q12 // 146862 /// NM_152323 // SPIC // Spi-C transcription factor (Spi-1/PU.1 related) // 12q23.2 // 121599 /// ENST00000394570 // UNC45B // unc-45 homolog B (C. elegans) // 17q12 // 146862 /// ENST00000268876 // UNC45B // unc-45 homolog B (C. elegans) // 17q12 …
763525	SC-1	WT1	11	p13	-0.637692	8.5e-09	-0.324506	0.00738127	0.527734	5.28e-06	3368304	NM_024424 // WT1 // Wilms tumor 1 // 11p13 // 7490 /// NM_024426 // WT1 // Wilms tumor 1 // 11p13 // 7490 /// NM_000378 // WT1 // Wilms tumor 1 // 11p13 // 7490 /// NM_001198551 // WT1 // Wilms tumor 1 // 11p13 // 7490 /// NM_001198552 // WT1 // Wilms tumor 1 // 11p13 // 7490 /// ENST00000332351 // WT1 // Wilms tumor 1 // 11p13 // 7490 /// ENST00000448076 // WT1 // Wilms tumor 1 // 11p13 // 7490 …
761691	SCH-1473759	GALNT2	1	q42.13	-0.624378	2.12e-08	0.0291161	0.815071	0.0966738	0.440004	2384788	NM_004481 // GALNT2 // UDP-N-acetyl-alpha-D-galactosamine:polypeptide N-acetylgalactosaminyltransferase 2 (GalNAc-T2) // 1q41-q42 // 2590 /// ENST00000366672 // GALNT2 // UDP-N-acetyl-alpha-D-galactosamine:polypeptide N-acetylgalactosaminyltransferase 2 (GalNAc-T2) // 1q41-q42 // 2590 /// BC041120 // GALNT2 // UDP-N-acetyl-alpha-D-galactosamine:polypeptide N-acetylgalactosaminyltransferase 2 (Gal…
761691	SCH-1473759	ITPA	20	p13	-0.610974	5.09e-08	0.0138398	0.911492	-0.181858	0.143903	3874249	NM_033453 // ITPA // inosine triphosphatase (nucleoside triphosphate pyrophosphatase) // 20p // 3704 /// NM_181493 // ITPA // inosine triphosphatase (nucleoside triphosphate pyrophosphatase) // 20p // 3704 /// ENST00000380113 // ITPA // inosine triphosphatase (nucleoside triphosphate pyrophosphatase) // 20p // 3704 /// ENST00000455664 // ITPA // inosine triphosphatase (nucleoside triphosphate pyr…
761691	SCH-1473759	TBC1D8	2	q11.2	-0.612757	4.54e-08	0.338116	0.00513495	-0.400296	0.000867481	2496536	NM_001102426 // TBC1D8 // TBC1 domain family, member 8 (with GRAM domain) // 2q11.2 // 11138 /// ENST00000376840 // TBC1D8 // TBC1 domain family, member 8 (with GRAM domain) // 2q11.2 // 11138 /// AB449889 // TBC1D8 // TBC1 domain family, member 8 (with GRAM domain) // 2q11.2 // 11138 /// ENST00000409318 // TBC1D8 // TBC1 domain family, member 8 (with GRAM domain) // 2q11.2 // 11138
761691	SCH-1473759	TRAPPC9	8	q24.3	-0.601758	9.09e-08	0.275941	0.0238062	-0.376983	0.00180791	3155937	NM_031466 // TRAPPC9 // trafficking protein particle complex 9 // 8q24.3 // 83696 /// NM_001160372 // TRAPPC9 // trafficking protein particle complex 9 // 8q24.3 // 83696 /// ENST00000389328 // TRAPPC9 // trafficking protein particle complex 9 // 8q24.3 // 83696 /// ENST00000301226 // TRAPPC9 // trafficking protein particle complex 9 // 8q24.3 // 83696 /// ENST00000389327 // TRAPPC9 // traffickin…
761691	SCH-1473759	TREX1	3	p21.31	-0.611403	4.95e-08
633782	Simvastatin	PTPRN2	7	q36.3	0.606257	6.87e-08	0.323731	0.00753185	0.590002	1.86e-07	3081862	NM_002847 // PTPRN2 // protein tyrosine phosphatase, receptor type, N polypeptide 2 // 7q36 // 5799 /// NM_130842 // PTPRN2 // protein tyrosine phosphatase, receptor type, N polypeptide 2 // 7q36 // 5799 /// NM_130843 // PTPRN2 // protein tyrosine phosphatase, receptor type, N polypeptide 2 // 7q36 // 5799 /// NR_029689 // MIR153-2 // microRNA 153-2 // 7q36.3 // 406945 /// ENST00000389418 // PTPR…
758250	SNS-314	CEP350	1	q25.2	0.628017	1.66e-08	-0.0704016	0.571312	-0.188698	0.129175	2369843	NM_014810 // CEP350 // centrosomal protein 350kDa // 1p36.13-q41 // 9857 /// ENST00000367607 // CEP350 // centrosomal protein 350kDa // 1p36.13-q41 // 9857 /// AF287356 // CEP350 // centrosomal protein 350kDa // 1p36.13-q41 // 9857 /// ENST00000419991 // CEP350 // centrosomal protein 350kDa // 1p36.13-q41 // 9857 /// ENST00000367606 // CEP350 // centrosomal protein 350kDa // 1p36.13-q41 // 9857 /…
758250	SNS-314	ERG	21	q22.2	0.610158	5.36e-08	0.126302	0.308462	0.216637	0.0806113	3931765	NM_001136154 // ERG // v-ets erythroblastosis virus E26 oncogene homolog (avian) // 21q22.3 // 2078 /// NM_004449 // ERG // v-ets erythroblastosis virus E26 oncogene homolog (avian) // 21q22.3 // 2078 /// NM_182918 // ERG // v-ets erythroblastosis virus E26 oncogene homolog (avian) // 21q22.3 // 2078 /// NM_001136155 // ERG // v-ets erythroblastosis virus E26 oncogene homolog (avian) // 21q22.3 /…
758250	SNS-314	MBP	18	q23	0.627665	1.7e-08	0.156603	0.205673	-0.0675741	0.589816	3814063	NM_001025100 // MBP // myelin basic protein // 18q23 // 4155 /// NM_001025101 // MBP // myelin basic protein // 18q23 // 4155 /// NM_001025081 // MBP // myelin basic protein // 18q23 // 4155 /// NM_002385 // MBP // myelin basic protein // 18q23 // 4155 /// NM_001025090 // MBP // myelin basic protein // 18q23 // 4155 /// NM_001025092 // MBP // myelin basic protein // 18q23 // 4155 /// ENST00000397…
758250	SNS-314	NRP1	10	p11.22	0.604601	7.62e-08	0.253368	0.038568	0.396793	0.000972005	3284302	NM_003873 // NRP1 // neuropilin 1 // 10p12 // 8829 /// NM_001024628 // NRP1 // neuropilin 1 // 10p12 // 8829 /// NM_001024629 // NRP1 // neuropilin 1 // 10p12 // 8829 /// ENST00000265371 // NRP1 // neuropilin 1 // 10p12 // 8829 /// ENST00000374867 // NRP1 // neuropilin 1 // 10p12 // 8829 /// ENST00000374822 // NRP1 // neuropilin 1 // 10p12 // 8829 /// ENST00000374821 // NRP1 // neuropilin 1 // 10…
758250	SNS-314	TPM3	1	q21.3	0.650673	3.34e-09	0.16377	0.185421	0.076007	0.54414	2436526	NM_152263 // TPM3 // tropomyosin 3 // 1q21.2 // 7170 /// NM_001043352 // TPM3 // tropomyosin 3 // 1q21.2 // 7170 /// NM_001043353 // TPM3 // tropomyosin 3 // 1q21.2 // 7170 /// NM_153649 // TPM3 // tropomyosin 3 // 1q21.2 // 7170 /// NM_001043351 // TPM3 // tropomyosin 3 // 1q21.2 // 7170 /// ENST00000368530 // TPM3 // tropomyosin 3 // 1q21.2 // 7170 /// ENST00000368533 // TPM3 // tropomyosin 3 /…
758250	SNS-314	TREX1	3	p21.31	-0.627597	1.71e-08
762151	TAK-901	GALNT2	1	q42.13	-0.616315	3.61e-08	0.161115	0.192747	0.0966738	0.440004	2384788	NM_004481 // GALNT2 // UDP-N-acetyl-alpha-D-galactosamine:polypeptide N-acetylgalactosaminyltransferase 2 (GalNAc-T2) // 1q41-q42 // 2590 /// ENST00000366672 // GALNT2 // UDP-N-acetyl-alpha-D-galactosamine:polypeptide N-acetylgalactosaminyltransferase 2 (GalNAc-T2) // 1q41-q42 // 2590 /// BC041120 // GALNT2 // UDP-N-acetyl-alpha-D-galactosamine:polypeptide N-acetylgalactosaminyltransferase 2 (Gal…
762151	TAK-901	NRP1	10	p11.22	0.604972	7.44e-08	0.198021	0.108203	0.396793	0.000972005	3284302	NM_003873 // NRP1 // neuropilin 1 // 10p12 // 8829 /// NM_001024628 // NRP1 // neuropilin 1 // 10p12 // 8829 /// NM_001024629 // NRP1 // neuropilin 1 // 10p12 // 8829 /// ENST00000265371 // NRP1 // neuropilin 1 // 10p12 // 8829 /// ENST00000374867 // NRP1 // neuropilin 1 // 10p12 // 8829 /// ENST00000374822 // NRP1 // neuropilin 1 // 10p12 // 8829 /// ENST00000374821 // NRP1 // neuropilin 1 // 10…
762151	TAK-901	TREX1	3	p21.31	-0.645687	4.81e-09
768072	TAK-960	ARHGEF12	11	q23.3	0.626195	1.87e-08	0.149998	0.225686	0.239484	0.0527836	3352503	NM_015313 // ARHGEF12 // Rho guanine nucleotide exchange factor (GEF) 12 // 11q23.3 // 23365 /// NM_001198665 // ARHGEF12 // Rho guanine nucleotide exchange factor (GEF) 12 // 11q23.3 // 23365 /// ENST00000397843 // ARHGEF12 // Rho guanine nucleotide exchange factor (GEF) 12 // 11q23.3 // 23365 /// AF180681 // ARHGEF12 // Rho guanine nucleotide exchange factor (GEF) 12 // 11q23.3 // 23365 /// ENS…
768072	TAK-960	PDGFB	22	q13.1	0.609767	5.5e-08	0.00208506	0.986639	0.244079	0.0482678	3961068	NM_002608 // PDGFB // platelet-derived growth factor beta polypeptide (simian sarcoma viral (v-sis) oncogene homolog) // 22q12.3-q13.1|22q13.1 // 5155 /// NM_033016 // PDGFB // platelet-derived growth factor beta polypeptide (simian sarcoma viral (v-sis) oncogene homolog) // 22q12.3-q13.1|22q13.1 // 5155 /// ENST00000331163 // PDGFB // platelet-derived growth factor beta polypeptide (simian sarco…
768072	TAK-960	RNF8	6	p21.2	0.607288	6.43e-08	-0.36623	0.00230404	-0.21994	0.0759877	2905469	NM_003958 // RNF8 // ring finger protein 8 // 6p21.3 // 9025 /// NM_183078 // RNF8 // ring finger protein 8 // 6p21.3 // 9025 /// ENST00000373479 // RNF8 // ring finger protein 8 // 6p21.3 // 9025 /// ENST00000469731 // RNF8 // ring finger protein 8 // 6p21.3 // 9025 /// BC007517 // RNF8 // ring finger protein 8 // 6p21.3 // 9025 /// ENST00000229866 // RNF8 // ring finger protein 8 // 6p21.3 // 9…
768072	TAK-960	SNX29	16	p13.13	0.627974	1.66e-08
768072	TAK-960	TRIM47	17	q25.1	0.602499	8.68e-08	0.315069	0.00940638	-0.711803	2.09e-11	3771068	NM_033452 // TRIM47 // tripartite motif-containing 47 // 17q25 // 91107 /// ENST00000254816 // TRIM47 // tripartite motif-containing 47 // 17q25 // 91107 /// AY026763 // TRIM47 // tripartite motif-containing 47 // 17q25 // 91107
761759	TAK-960 analog	ARHGEF12	11	q23.3	0.61405	4.18e-08	0.169492	0.170317	0.239484	0.0527836	3352503	NM_015313 // ARHGEF12 // Rho guanine nucleotide exchange factor (GEF) 12 // 11q23.3 // 23365 /// NM_001198665 // ARHGEF12 // Rho guanine nucleotide exchange factor (GEF) 12 // 11q23.3 // 23365 /// ENST00000397843 // ARHGEF12 // Rho guanine nucleotide exchange factor (GEF) 12 // 11q23.3 // 23365 /// AF180681 // ARHGEF12 // Rho guanine nucleotide exchange factor (GEF) 12 // 11q23.3 // 23365 /// ENS…
761759	TAK-960 analog	FGF13	X	q26.3	0.639623	7.42e-09	-0.0132681	0.915134	0.34065	0.00512903	4023907	NM_004114 // FGF13 // fibroblast growth factor 13 // Xq26.3 // 2258 /// NM_001139501 // FGF13 // fibroblast growth factor 13 // Xq26.3 // 2258 /// NM_001139500 // FGF13 // fibroblast growth factor 13 // Xq26.3 // 2258 /// NM_001139498 // FGF13 // fibroblast growth factor 13 // Xq26.3 // 2258 /// NM_033642 // FGF13 // fibroblast growth factor 13 // Xq26.3 // 2258 /// NM_001139502 // FGF13 // fibro…
761759	TAK-960 analog	LY6G6C	6	p21.33	0.604096	7.86e-08	-0.122242	0.324397	-0.102793	0.411465	2949299	NM_025261 // LY6G6C // lymphocyte antigen 6 complex, locus G6C // 6p21.33 // 80740 /// ENST00000383413 // LY6G6C // lymphocyte antigen 6 complex, locus G6C // 6p21.33 // 80740 /// ENST00000375819 // LY6G6C // lymphocyte antigen 6 complex, locus G6C // 6p21.33 // 80740 /// ENST00000428121 // LY6G6C // lymphocyte antigen 6 complex, locus G6C // 6p21.33 // 80740 /// ENST00000428498 // LY6G6C // lymp…
761759	TAK-960 analog	RAC3	17	q25.3	0.604086	7.87e-08	-0.0513196	0.68002	-0.0788985	0.528884	3738471	NM_005052 // RAC3 // ras-related C3 botulinum toxin substrate 3 (rho family, small GTP binding protein Rac3) // 17q25.3 // 5881 /// ENST00000306897 // RAC3 // ras-related C3 botulinum toxin substrate 3 (rho family, small GTP binding protein Rac3) // 17q25.3 // 5881 /// BC015197 // RAC3 // ras-related C3 botulinum toxin substrate 3 (rho family, small GTP binding protein Rac3) // 17q25.3 // 5881
180973	Tamoxifen	CABIN1	22	q11.23	0.651016	3.26e-09	-0.0575465	0.643682	-0.239779	0.052484	3939707	NM_012295 // CABIN1 // calcineurin binding protein 1 // 22q11.23 // 23523 /// ENST00000398319 // CABIN1 // calcineurin binding protein 1 // 22q11.23 // 23523 /// ENST00000263119 // CABIN1 // calcineurin binding protein 1 // 22q11.23 // 23523 /// AB002328 // CABIN1 // calcineurin binding protein 1 // 22q11.23 // 23523 /// ENST00000403176 // CABIN1 // calcineurin binding protein 1 // 22q11.23 // 23…
9706	Triethylenemelamine	LHX4	1	q25.2	0.601273	9.37e-08	0.123342	0.320028	0.326987	0.00736661	2370032	NM_033343 // LHX4 // LIM homeobox 4 // 1q25.2 // 89884 /// ENST00000263726 // LHX4 // LIM homeobox 4 // 1q25.2 // 89884 /// AF179849 // LHX4 // LIM homeobox 4 // 1q25.2 // 89884
761693	Vertex ATR inhibitor Cpd 45	TREX1	3	p21.31	-0.627337	1.74e-08
49842	Vinblastine	SNED1	2	q37.3	0.60429	7.77e-08	0.148011	0.231962	0.217815	0.0789366	2536071	NM_001080437 // SNED1 // sushi, nidogen and EGF-like domains 1 // 2q37.3 // 25992 /// ENST00000310397 // SNED1 // sushi, nidogen and EGF-like domains 1 // 2q37.3 // 25992 /// AF439717 // SNED1 // sushi, nidogen and EGF-like domains 1 // 2q37.3 // 25992 /// ENST00000405547 // SNED1 // sushi, nidogen and EGF-like domains 1 // 2q37.3 // 25992 /// ENST00000342631 // SNED1 // sushi, nidogen and EGF-li…
49842	Vinblastine	STARD3;TCAP	17	q12	0.63454	1.06e-08	-0.0239036	0.847738	0.065568	0.600931	3720383	NM_003673 // TCAP // titin-cap (telethonin) // 17q12 // 8557 /// ENST00000309889 // TCAP // titin-cap (telethonin) // 17q12 // 8557 /// BC012628 // TCAP // titin-cap (telethonin) // 17q12 // 8557 /// ENST00000440071 // TCAP // titin-cap (telethonin) // 17q12 // 8557
608210	Vinorelbine	TREX1	3	p21.31	-0.608115	6.11e-08
757437	VS-507	ESRRG	1	q41	-0.602534	8.66e-08	0.156587	0.205719	-0.00557365	0.964573	2455933	NR_024099 // ESRRG // estrogen-related receptor gamma // 1q41 // 2104 /// NM_206594 // ESRRG // estrogen-related receptor gamma // 1q41 // 2104 /// NM_001134285 // ESRRG // estrogen-related receptor gamma // 1q41 // 2104 /// NM_001438 // ESRRG // estrogen-related receptor gamma // 1q41 // 2104 /// NM_206595 // ESRRG // estrogen-related receptor gamma // 1q41 // 2104 /// ENST00000493603 // ESRRG /…
755981	WP-1034	PYY	17	q21.31	-0.619784	2.87e-08	-0.210449	0.0873803	0.277868	0.0238857	3758775	NM_004160 // PYY // peptide YY // 17q21.1 // 5697 /// ENST00000360085 // PYY // peptide YY // 17q21.1 // 5697 /// BC041057 // PYY // peptide YY // 17q21.1 // 5697 /// ENST00000393652 // PYY // peptide YY // 17q21.1 // 5697
755927	WZ-4002	USH2A	1	q41	-0.601501	9.24e-08	-0.0694879	0.576329	0.0616891	0.622678	2455699	NM_206933 // USH2A // Usher syndrome 2A (autosomal recessive, mild) // 1q41 // 7399 /// NM_007123 // USH2A // Usher syndrome 2A (autosomal recessive, mild) // 1q41 // 7399 /// ENST00000307340 // USH2A // Usher syndrome 2A (autosomal recessive, mild) // 1q41 // 7399 /// ENST00000366942 // USH2A // Usher syndrome 2A (autosomal recessive, mild) // 1q41 // 7399 /// AY481573 // USH2A // Usher syndrome…
772351	XL-888	ETV6;RNU6-19P	12	p13.2	-0.647399	4.25e-09	0.238661	0.0517784	-0.283731	0.0209621	3405032	NM_001987 // ETV6 // ets variant 6 // 12p13 // 2120 /// ENST00000266427 // ETV6 // ets variant 6 // 12p13 // 2120 /// BC043399 // ETV6 // ets variant 6 // 12p13 // 2120 /// ENST00000396373 // ETV6 // ets variant 6 // 12p13 // 2120
754366	XR-5944	CCNA1	13	q13.3	0.605112	7.38e-08	0.445702	0.00015699	0.493586	2.54e-05	3485674	NM_003914 // CCNA1 // cyclin A1 // 13q12.3-q13 // 8900 /// NM_001111045 // CCNA1 // cyclin A1 // 13q12.3-q13 // 8900 /// NM_001111046 // CCNA1 // cyclin A1 // 13q12.3-q13 // 8900 /// NM_001111047 // CCNA1 // cyclin A1 // 13q12.3-q13 // 8900 /// ENST00000255465 // CCNA1 // cyclin A1 // 13q12.3-q13 // 8900 /// ENST00000418263 // CCNA1 // cyclin A1 // 13q12.3-q13 // 8900 /// ENST00000440264 // CCNA1…
754366	XR-5944	PLCD3;ACBD4	17	q21.31	0.606694	6.68e-08	-0.32928	0.00651078	-0.358796	0.00309282	3759587	NM_001135704 // ACBD4 // acyl-CoA binding domain containing 4 // 17q21.31 // 79777 /// NM_024722 // ACBD4 // acyl-CoA binding domain containing 4 // 17q21.31 // 79777 /// NM_001135706 // ACBD4 // acyl-CoA binding domain containing 4 // 17q21.31 // 79777 /// NM_001135705 // ACBD4 // acyl-CoA binding domain containing 4 // 17q21.31 // 79777 /// NM_001135707 // ACBD4 // acyl-CoA binding domain conta…
754366	XR-5944	RAB7A	3	q21.3	0.612566	4.6e-08	-0.0841108	0.498583	-0.0251761	0.840968	2641263	NM_004637 // RAB7A // RAB7A, member RAS oncogene family // 3q21.3 // 7879 /// ENST00000265062 // RAB7A // RAB7A, member RAS oncogene family // 3q21.3 // 7879 /// ENST00000430113 // RAB7A // RAB7A, member RAS oncogene family // 3q21.3 // 7879 /// BC008721 // RAB7A // RAB7A, member RAS oncogene family // 3q21.3 // 7879 /// ENST00000464496 // RAB7A // RAB7A, member RAS oncogene family // 3q21.3 // 7…
754366	XR-5944	TTI1	20	q11.23	0.626926	1.78e-08	0.00989965	0.936628	-0.115229	0.356886	3905073	NM_014657 // TTI1 // Tel2 interacting protein 1 homolog (S. pombe) // 20q11.23 // 9675 /// BC013755 // TTI1 // Tel2 interacting protein 1 homolog (S. pombe) // 20q11.23 // 9675 /// ENST00000373448 // TTI1 // Tel2 interacting protein 1 homolog (S. pombe) // 20q11.23 // 9675 /// ENST00000373447 // TTI1 // Tel2 interacting protein 1 homolog (S. pombe) // 20q11.23 // 9675 /// ENST00000449821 // TTI1 …
765436	YK-4-279	FLJ22447	14	q23.1	0.609381	5.64e-08
765436	YK-4-279	TRIM2	4	q31.3	0.6426	6e-09	-0.109397	0.378184	-0.155775	0.211672	2748061	NM_015271 // TRIM2 // tripartite motif-containing 2 // 4q31.3 // 23321 /// NM_001130067 // TRIM2 // tripartite motif-containing 2 // 4q31.3 // 23321 /// ENST00000440171 // TRIM2 // tripartite motif-containing 2 // 4q31.3 // 23321 /// ENST00000338700 // TRIM2 // tripartite motif-containing 2 // 4q31.3 // 23321 /// ENST00000437508 // TRIM2 // tripartite motif-containing 2 // 4q31.3 // 23321 /// AF2…
758489	ZIP-301	TRIM2	4	q31.3	0.640582	6.93e-09	-0.06692	0.590536	-0.155775	0.211672	2748061	NM_015271 // TRIM2 // tripartite motif-containing 2 // 4q31.3 // 23321 /// NM_001130067 // TRIM2 // tripartite motif-containing 2 // 4q31.3 // 23321 /// ENST00000440171 // TRIM2 // tripartite motif-containing 2 // 4q31.3 // 23321 /// ENST00000338700 // TRIM2 // tripartite motif-containing 2 // 4q31.3 // 23321 /// ENST00000437508 // TRIM2 // tripartite motif-containing 2 // 4q31.3 // 23321 /// AF2…
Shown are the genes or combined genome regions containing multiple genes, with at least one probe satisfying p < 9.42 x 10-8 for correlation between methylation beta-values and log(IC50).
The best matching transcript was identified by finding all Affymetrix transcripts with matching gene names and by selecting the most significant transcript from Spearman correlation
between log2 of transcript expression and methylation of each probe within the gene/gene region that had been associated with log(IC50) of that agent with p < 5 ´ 10-7.
We also provide the Affymetric cluster ID of the transcript with a matching gene name that had the most significant Pearson correlation between log2 of transcript expression with log(IC50) of the agent associated with probe methylation.
For those gene regions where probes with p < 5 ´ 10-7 were assigned to multiple genes in the Infinium MethylationEPIC BeadChip manifest annotation according to the UCSC genome browser,
the output summary for multiple genes was combined, as shown in the Gene Regions column.
Correlation results of log2 of expression of the most strongly correlated transcript with probe methylation and with log(IC50) are provided for those genes that had matching transcript data in the Affymetrix GeneChip®Human Exon 1.0 ST Array.
