# Supplementary material for: Epigenome-wide DNA methylation analysis of small cell lung cancer cell lines suggests potential chemotherapy targets
Source: Clin Epigenetics. 2020 Jun 25;12:93. doi: 10.1186/s13148-020-00876-8 (PMC7318526; doi:10.1186/s13148-020-00876-8)
Supplement: Supplementary file 5 — Additional file 5: Supplementary Table 5. Gene regions with FDR adjusted p-value pFDR < 0.15 for Spearman correlations of average gene region methylation with log(IC50) of antitumor agents in the epigenome-wide analysis of all antitumor agents. [file 13148_2020_876_MOESM5_ESM.xlsx]

## Sheet: SCLC single agent region full m
Supplementary Table 5. Gene regions with FDR adjusted p-value pFDR < 0.15 for Spearman correlations of average gene region methylation with log(IC50) of antitumor agents in the epigenome-wide analysis of all antitumor agents
NSC	Agent	Gene	Region	Chromosome	Cytoband	Number of probes in gene region	r for average region methylation vs log(IC50	Original p for average region methylation vs log(IC50)	FDR adjusted p for average region methylation vs log(IC50)	Highest Pearson |r| for expression vs log(IC50)	Lowest Pearson p for expression vs log(IC50)	Highest Spearman |r| for expression vs region methylation	Lowest Spearman p for expression vs average region methylation	Transcript cluster ID with lowest Spearman p for expression vs region methylation	Annotation of the transcript with lowest Pearson p for expression vs log(IC50)
760842	BIM-46187	C8orf74	UTR5	8	p23.1	1	-0.672088	6.46562e-10	0.0145*
760842	BIM-46187	C8orf74	Exon 1	8	p23.1	1	-0.672088	6.46562e-10	0.0145*
754143	Depsipeptide	MTERFD3	Gene body	12	q23.3	1	-0.64682	4.42789e-09	0.0530101	0.168633	0.172524	-0.313348	0.0104106	3469844	NM_001033050 // MTERFD3 // MTERF domain containing 3 // 12q24.1 // 80298 /// NM_025198 // MTERFD3 // MTERF domain containing 3 // 12q24.1 // 80298 /// ENST00000240050 // MTERFD3 // MTERF domain containing 3 // 12q24.1 // 80298 /// ENST00000392830 // MTERFD3 // MTERF domain containing 3 // 12q24.1 // 80298 /// BC036066 // MTERFD3 // MTERF domain containing 3 // 12q24.1 // 80298
760842	BIM-46187	C8orf74	TSS200	8	p23.1	3	-0.645874	4.74207e-09	0.0530101
773094	R-547	KCNH6	UTR5	17	q23.3	4	0.640871	6.78873e-09	0.0607112	0.0677152	0.58612	0.166392	0.181786	3730698	NM_030779 // KCNH6 // potassium voltage-gated channel, subfamily H (eag-related), member 6 // 17q23.3 // 81033 /// NM_173092 // KCNH6 // potassium voltage-gated channel, subfamily H (eag-related), member 6 // 17q23.3 // 81033 /// ENST00000314672 // KCNH6 // potassium voltage-gated channel, subfamily H (eag-related), member 6 // 17q23.3 // 81033 /// ENST00000392968 // KCNH6 // potassium voltage-ga…
763525	SC-1	WT1	UTR3	11	p13	1	-0.637248	8.76726e-09	0.0638829	-0.324506	0.00738127	0.400393	0.000864764	3368304	NM_024424 // WT1 // Wilms tumor 1 // 11p13 // 7490 /// NM_024426 // WT1 // Wilms tumor 1 // 11p13 // 7490 /// NM_000378 // WT1 // Wilms tumor 1 // 11p13 // 7490 /// NM_001198551 // WT1 // Wilms tumor 1 // 11p13 // 7490 /// NM_001198552 // WT1 // Wilms tumor 1 // 11p13 // 7490 /// ENST00000332351 // WT1 // Wilms tumor 1 // 11p13 // 7490 /// ENST00000448076 // WT1 // Wilms tumor 1 // 11p13 // 7490 …
773094	R-547	GIGYF2	TSS1500	2	q37.1	4	0.635365	1.00007e-08	0.0638829	-0.125549	0.311379	-0.152515	0.221507	2532510	NM_001103147 // GIGYF2 // GRB10 interacting GYF protein 2 // 2q37.1 // 26058 /// NM_015575 // GIGYF2 // GRB10 interacting GYF protein 2 // 2q37.1 // 26058 /// NM_001103146 // GIGYF2 // GRB10 interacting GYF protein 2 // 2q37.1 // 26058 /// NM_001103148 // GIGYF2 // GRB10 interacting GYF protein 2 // 2q37.1 // 26058 /// ENST00000409547 // GIGYF2 // GRB10 interacting GYF protein 2 // 2q37.1 // 2605…
758250	SNS-314	CEP350	UTR3	1	q25.2	1	0.628017	1.65731e-08	0.0787173	-0.0704016	0.571312	-0.188698	0.129175	2369843	NM_014810 // CEP350 // centrosomal protein 350kDa // 1p36.13-q41 // 9857 /// ENST00000367607 // CEP350 // centrosomal protein 350kDa // 1p36.13-q41 // 9857 /// AF287356 // CEP350 // centrosomal protein 350kDa // 1p36.13-q41 // 9857 /// ENST00000419991 // CEP350 // centrosomal protein 350kDa // 1p36.13-q41 // 9857 /// ENST00000367606 // CEP350 // centrosomal protein 350kDa // 1p36.13-q41 // 9857 /…
754354	GSK-461364	LOC100128568	Gene body	19	p13.3	20	0.626664	1.81629e-08	0.0787173
764658	INK-128	SPG20	UTR5	13	q13.3	28	0.625227	2.00089e-08	0.0787173	-0.312168	0.010119	-0.542344	2.55e-06	3509719	NM_001142295 // SPG20 // spastic paraplegia 20 (Troyer syndrome) // 13q13.3 // 23111 /// NM_015087 // SPG20 // spastic paraplegia 20 (Troyer syndrome) // 13q13.3 // 23111 /// NM_001142296 // SPG20 // spastic paraplegia 20 (Troyer syndrome) // 13q13.3 // 23111 /// NM_001142294 // SPG20 // spastic paraplegia 20 (Troyer syndrome) // 13q13.3 // 23111 /// ENST00000451493 // SPG20 // spastic paraplegia…
758873	ABT-737	TCERG1L	UTR3	10	q26.3	6	-0.625071	2.02201e-08	0.0787173	-0.573985	3.81421e-07	0.602572	8.64e-08	3313690	NM_174937 // TCERG1L // transcription elongation regulator 1-like // 10q26.3 // 256536 /// ENST00000368642 // TCERG1L // transcription elongation regulator 1-like // 10q26.3 // 256536 /// BC042951 // TCERG1L // transcription elongation regulator 1-like // 10q26.3 // 256536 /// ENST00000368643 // TCERG1L // transcription elongation regulator 1-like // 10q26.3 // 256536
761693	Vertex ATR inhibitor Cpd 45	TREX1	Exon 1	3	p21.31	9	-0.624418	2.11252e-08	0.0787173
762151	TAK-901	TREX1	Exon 1	3	p21.31	9	-0.623057	2.31366e-08	0.0795805
761693	Vertex ATR inhibitor Cpd 45	TREX1	UTR5	3	p21.31	6	-0.618247	3.17975e-08	0.0904868
649890	Flavopiridol	SEC11C	TSS1500	18	q21.32	4	0.617984	3.23495e-08	0.0904868	0.0730984	0.556624	0.547648	1.95e-06	3790479	NM_033280 // SEC11C // SEC11 homolog C (S. cerevisiae) // 18q21.32 // 90701 /// ENST00000299714 // SEC11C // SEC11 homolog C (S. cerevisiae) // 18q21.32 // 90701 /// AF212233 // SEC11C // SEC11 homolog C (S. cerevisiae) // 18q21.32 // 90701
755983	BI-2536	MLPH	UTR3	2	q37.3	1	0.617181	3.40956e-08	0.0904868	0.248606	0.0424992	0.539564	2.94e-06	2534252	NM_024101 // MLPH // melanophilin // 2q37.3 // 79083 /// NM_001042467 // MLPH // melanophilin // 2q37.3 // 79083 /// ENST00000264605 // MLPH // melanophilin // 2q37.3 // 79083 /// ENST00000338530 // MLPH // melanophilin // 2q37.3 // 79083 /// AK296745 // MLPH // melanophilin // 2q37.3 // 79083 /// ENST00000445024 // MLPH // melanophilin // 2q37.3 // 79083 /// ENST00000432475 // MLPH // melanophil…
761759	TAK-960 analog	GLYATL1	TSS1500	11	q12.1	2	0.616413	3.58466e-08	0.0904868	0.122776	0.322268	0.430402	0.000309607	3331822	NM_080661 // GLYATL1 // glycine-N-acyltransferase-like 1 // 11q12.1 // 92292 /// ENST00000300079 // GLYATL1 // glycine-N-acyltransferase-like 1 // 11q12.1 // 92292 /// BC008353 // GLYATL1 // glycine-N-acyltransferase-like 1 // 11q12.1 // 92292 /// AK294973 // LOC100287413 // hypothetical LOC100287413 // 11q12.1 // 100287413 /// ENST00000317391 // GLYATL1 // glycine-N-acyltransferase-like 1 // 11q…
764608	BAL-101553	STARD3	UTR3	17	q12	5	0.61542	3.82367e-08	0.0904868	0.0754352	0.544044	-0.0173472	0.890045	3720343	NM_006804 // STARD3 // StAR-related lipid transfer (START) domain containing 3 // 17q11-q12 // 10948 /// NM_001165937 // STARD3 // StAR-related lipid transfer (START) domain containing 3 // 17q11-q12 // 10948 /// NM_001165938 // STARD3 // StAR-related lipid transfer (START) domain containing 3 // 17q11-q12 // 10948 /// ENST00000336308 // STARD3 // StAR-related lipid transfer (START) domain contai…
757444	AZD-1152	MLPH	UTR3	2	q37.3	1	0.614839	3.97039e-08	0.0904868	0.301358	0.0132045	0.539564	2.94e-06	2534252	NM_024101 // MLPH // melanophilin // 2q37.3 // 79083 /// NM_001042467 // MLPH // melanophilin // 2q37.3 // 79083 /// ENST00000264605 // MLPH // melanophilin // 2q37.3 // 79083 /// ENST00000338530 // MLPH // melanophilin // 2q37.3 // 79083 /// AK296745 // MLPH // melanophilin // 2q37.3 // 79083 /// ENST00000445024 // MLPH // melanophilin // 2q37.3 // 79083 /// ENST00000432475 // MLPH // melanophil…
764778	Ivacaftor	MIF	TSS200	22	q11.23	6	0.614359	4.0958e-08	0.0904868	-0.268489	0.0280328	-0.431766	0.000294812	3939545	NM_002415 // MIF // macrophage migration inhibitory factor (glycosylation-inhibiting factor) // 22q11.23 // 4282 /// ENST00000215754 // MIF // macrophage migration inhibitory factor (glycosylation-inhibiting factor) // 22q11.23 // 4282 /// BC013976 // MIF // macrophage migration inhibitory factor (glycosylation-inhibiting factor) // 22q11.23 // 4282 /// ENST00000447957 // SLC2A11 // solute carrie…
764238	BIA	TTC15	TSS200	2	p25.3	4	0.613788	4.24966e-08	0.0904868	-0.119066	0.337219	-0.166794	0.180719	2467691	NM_016030 // TTC15 // tetratricopeptide repeat domain 15 // 2p25.3 // 51112 /// ENST00000324266 // TTC15 // tetratricopeptide repeat domain 15 // 2p25.3 // 51112 /// ENST00000382110 // TTC15 // tetratricopeptide repeat domain 15 // 2p25.3 // 51112 /// BC014164 // TTC15 // tetratricopeptide repeat domain 15 // 2p25.3 // 51112 /// ENST00000304601 // TTC15 // tetratricopeptide repeat domain 15 // 2p…
764778	Ivacaftor	RPUSD2	Exon 1	15	q15.1	4	0.61266	4.56995e-08	0.0913472	-0.0729358	0.557504	-0.0908123	0.46835	3589997	NM_152260 // RPUSD2 // RNA pseudouridylate synthase domain containing 2 // 15q13.3 // 27079 /// ENST00000315616 // RPUSD2 // RNA pseudouridylate synthase domain containing 2 // 15q13.3 // 27079 /// AK301383 // RPUSD2 // RNA pseudouridylate synthase domain containing 2 // 15q13.3 // 27079 /// ENST00000417769 // RPUSD2 // RNA pseudouridylate synthase domain containing 2 // 15q13.3 // 27079
773094	R-547	TREX1	Exon 1	3	p21.31	9	-0.611888	4.80197e-08	0.0913472
761691	SCH-1473759	ITPA	UTR3	20	p13	1	-0.610974	5.09137e-08	0.0913472	0.0138398	0.911492	-0.0562486	0.653727	3874249	NM_033453 // ITPA // inosine triphosphatase (nucleoside triphosphate pyrophosphatase) // 20p // 3704 /// NM_181493 // ITPA // inosine triphosphatase (nucleoside triphosphate pyrophosphatase) // 20p // 3704 /// ENST00000380113 // ITPA // inosine triphosphatase (nucleoside triphosphate pyrophosphatase) // 20p // 3704 /// ENST00000455664 // ITPA // inosine triphosphatase (nucleoside triphosphate pyr…
773094	R-547	TREX1	UTR5	3	p21.31	6	-0.610926	5.10722e-08	0.0913472
765889	ABT-348	CEP350	UTR3	1	q25.2	1	0.60964	5.54349e-08	0.0953367	0.0270295	0.828113	-0.188698	0.129175	2369843	NM_014810 // CEP350 // centrosomal protein 350kDa // 1p36.13-q41 // 9857 /// ENST00000367607 // CEP350 // centrosomal protein 350kDa // 1p36.13-q41 // 9857 /// AF287356 // CEP350 // centrosomal protein 350kDa // 1p36.13-q41 // 9857 /// ENST00000419991 // CEP350 // centrosomal protein 350kDa // 1p36.13-q41 // 9857 /// ENST00000367606 // CEP350 // centrosomal protein 350kDa // 1p36.13-q41 // 9857 /…
762151	TAK-901	TREX1	UTR5	3	p21.31	6	-0.608795	5.84932e-08	0.0968706
766254	ONX-0912	CYP11B2	Gene body	8	q24.3	1	-0.607845	6.21179e-08	0.0991994	-0.141432	0.253607	0.170494	0.1711	3157241	NM_000498 // CYP11B2 // cytochrome P450, family 11, subfamily B, polypeptide 2 // 8q21-q22 // 1585 /// NM_000497 // CYP11B1 // cytochrome P450, family 11, subfamily B, polypeptide 1 // 8q21 // 1584 /// NM_001026213 // CYP11B1 // cytochrome P450, family 11, subfamily B, polypeptide 1 // 8q21 // 1584 /// ENST00000323110 // CYP11B2 // cytochrome P450, family 11, subfamily B, polypeptide 2 // 8q21-q2…
766254	ONX-0912	HRNBP3	TSS200	17	q25.3	3	-0.606638	6.70332e-08	0.103358
95100	Digoxin	ITPRIPL1	TSS1500	2	q11.2	11	0.605453	7.22167e-08	0.105389	-0.235033	0.0555513	-0.16539	0.184469	2494472	NM_001008949 // ITPRIPL1 // inositol 1,4,5-triphosphate receptor interacting protein-like 1 // 2q11.2 // 150771 /// NM_178495 // ITPRIPL1 // inositol 1,4,5-triphosphate receptor interacting protein-like 1 // 2q11.2 // 150771 /// NM_001163523 // ITPRIPL1 // inositol 1,4,5-triphosphate receptor interacting protein-like 1 // 2q11.2 // 150771 /// NM_001163524 // ITPRIPL1 // inositol 1,4,5-triphosphat…
49842	Vinblastine	TCAP	TSS1500	17	q12	7	0.604835	7.50671e-08	0.105389	-0.0239036	0.847738	-0.0156144	0.90097	3720383	NM_003673 // TCAP // titin-cap (telethonin) // 17q12 // 8557 /// ENST00000309889 // TCAP // titin-cap (telethonin) // 17q12 // 8557 /// BC012628 // TCAP // titin-cap (telethonin) // 17q12 // 8557 /// ENST00000440071 // TCAP // titin-cap (telethonin) // 17q12 // 8557
761193	CX-4945	CCNJ	Exon 1	10	q24.1	2	0.604107	7.85612e-08	0.105389	-0.226263	0.0656005	-0.31654	0.00961422	3259400	NM_001134375 // CCNJ // cyclin J // 10pter-q26.12 // 54619 /// NM_019084 // CCNJ // cyclin J // 10pter-q26.12 // 54619 /// NM_001134376 // CCNJ // cyclin J // 10pter-q26.12 // 54619 /// ENST00000419934 // CCNJ // cyclin J // 10pter-q26.12 // 54619 /// ENST00000265992 // CCNJ // cyclin J // 10pter-q26.12 // 54619 /// ENST00000403870 // CCNJ // cyclin J // 10pter-q26.12 // 54619 /// BC043175 // CCN…
773094	R-547	MAD2L1BP	Gene body	6	p21.1	17	0.603897	7.95965e-08	0.105389	0.0469713	0.70584	-0.00290161	0.981553	2908144	NM_001003690 // MAD2L1BP // MAD2L1 binding protein // 6p21.1 // 9587 /// NM_014628 // MAD2L1BP // MAD2L1 binding protein // 6p21.1 // 9587 /// ENST00000372171 // MAD2L1BP // MAD2L1 binding protein // 6p21.1 // 9587 /// ENST00000451025 // MAD2L1BP // MAD2L1 binding protein // 6p21.1 // 9587 /// AK297172 // MAD2L1BP // MAD2L1 binding protein // 6p21.1 // 9587 /// ENST00000426254 // MAD2L1BP // MAD2…
170984	Pimozide	SYNJ2-IT1	TSS1500	6	q25.3	3	0.603789	8.01353e-08	0.105389
768072	TAK-960	TRIM47	UTR3	17	q25.1	1	0.602499	8.68308e-08	0.11076	0.315069	0.00940638	0.647886	4.1e-09	3771068	NM_033452 // TRIM47 // tripartite motif-containing 47 // 17q25 // 91107 /// ENST00000254816 // TRIM47 // tripartite motif-containing 47 // 17q25 // 91107 /// AY026763 // TRIM47 // tripartite motif-containing 47 // 17q25 // 91107
764608	BAL-101553	TRIM2	UTR5	4	q31.3	58	0.60207	8.91731e-08	0.11076	-0.232737	0.0580525	-0.276863	0.0244196	2748061	NM_015271 // TRIM2 // tripartite motif-containing 2 // 4q31.3 // 23321 /// NM_001130067 // TRIM2 // tripartite motif-containing 2 // 4q31.3 // 23321 /// ENST00000440171 // TRIM2 // tripartite motif-containing 2 // 4q31.3 // 23321 /// ENST00000338700 // TRIM2 // tripartite motif-containing 2 // 4q31.3 // 23321 /// ENST00000437508 // TRIM2 // tripartite motif-containing 2 // 4q31.3 // 23321 /// AF2…
764608	BAL-101553	TCAP	TSS1500	17	q12	7	0.601255	9.37832e-08	0.110877	0.108415	0.382502	-0.0156144	0.90097	3720383	NM_003673 // TCAP // titin-cap (telethonin) // 17q12 // 8557 /// ENST00000309889 // TCAP // titin-cap (telethonin) // 17q12 // 8557 /// BC012628 // TCAP // titin-cap (telethonin) // 17q12 // 8557 /// ENST00000440071 // TCAP // titin-cap (telethonin) // 17q12 // 8557
102816	Azacitidine	LIMK2	UTR5	22	q12.2	6	0.600758	9.67063e-08	0.110877	0.240926	0.0495318	-0.135123	0.279368	3942838	NM_138689 // PPP1R14B // protein phosphatase 1, regulatory (inhibitor) subunit 14B // 11q13 // 26472 /// NM_001031801 // LIMK2 // LIM domain kinase 2 // 22q12.2 // 3985 /// BC094817 // PPP1R14B // protein phosphatase 1, regulatory (inhibitor) subunit 14B // 11q13 // 26472 /// BC013051 // LIMK2 // LIM domain kinase 2 // 22q12.2 // 3985
102816	Azacitidine	LIMK2	Exon 1	22	q12.2	6	0.600758	9.67063e-08	0.110877	0.240926	0.0495318	-0.135123	0.279368	3942838	NM_138689 // PPP1R14B // protein phosphatase 1, regulatory (inhibitor) subunit 14B // 11q13 // 26472 /// NM_001031801 // LIMK2 // LIM domain kinase 2 // 22q12.2 // 3985 /// BC094817 // PPP1R14B // protein phosphatase 1, regulatory (inhibitor) subunit 14B // 11q13 // 26472 /// BC013051 // LIMK2 // LIM domain kinase 2 // 22q12.2 // 3985
95100	Digoxin	TREX1	Exon 1	3	p21.31	9	-0.599927	1.01788e-07	0.111176
649890	Flavopiridol	SP6	UTR3	17	q21.32	2	0.599681	1.03342e-07	0.111176	0.184507	0.134992	0.531569	4.38e-06	3760973	NM_199262 // SP6 // Sp6 transcription factor // 17q21.32 // 80320 /// ENST00000342234 // SP6 // Sp6 transcription factor // 17q21.32 // 80320 /// AK127707 // SP6 // Sp6 transcription factor // 17q21.32 // 80320
754354	GSK-461364	RFX2	Gene body	19	p13.3	46	0.599511	1.04426e-07	0.111176	0.403896	0.000700326	0.605553	7.18e-08	3847590	NM_000635 // RFX2 // regulatory factor X, 2 (influences HLA class II expression) // 19p13.3-p13.2 // 5990 /// NM_134433 // RFX2 // regulatory factor X, 2 (influences HLA class II expression) // 19p13.3-p13.2 // 5990 /// ENST00000303657 // RFX2 // regulatory factor X, 2 (influences HLA class II expression) // 19p13.3-p13.2 // 5990 /// ENST00000359161 // RFX2 // regulatory factor X, 2 (influences H…
754362	SB-590885	RASSF2	Gene body	20	p13	3	-0.598936	1.08176e-07	0.111188	-0.274821	0.0244044	0.599261	1.06e-07	3896034	NM_014737 // RASSF2 // Ras association (RalGDS/AF-6) domain family member 2 // 20p13 // 9770 /// NM_170774 // RASSF2 // Ras association (RalGDS/AF-6) domain family member 2 // 20p13 // 9770 /// ENST00000379400 // RASSF2 // Ras association (RalGDS/AF-6) domain family member 2 // 20p13 // 9770 /// ENST00000379376 // RASSF2 // Ras association (RalGDS/AF-6) domain family member 2 // 20p13 // 9770 ///…
767599	GSK-1210151A	ZP1	TSS1500	11	q12.2	4	-0.598751	1.0941e-07	0.111188	0.244332	0.0463036	-0.375205	0.00190797	3332576	NM_207341 // ZP1 // zona pellucida glycoprotein 1 (sperm receptor) // 11q12.2 // 22917 /// ENST00000278853 // ZP1 // zona pellucida glycoprotein 1 (sperm receptor) // 11q12.2 // 22917 /// BC067899 // ZP1 // zona pellucida glycoprotein 1 (sperm receptor) // 11q12.2 // 22917
768072	TAK-960	MLPH	UTR3	2	q37.3	1	0.597504	1.18075e-07	0.113042	0.259119	0.0342278	0.539564	2.94e-06	2534252	NM_024101 // MLPH // melanophilin // 2q37.3 // 79083 /// NM_001042467 // MLPH // melanophilin // 2q37.3 // 79083 /// ENST00000264605 // MLPH // melanophilin // 2q37.3 // 79083 /// ENST00000338530 // MLPH // melanophilin // 2q37.3 // 79083 /// AK296745 // MLPH // melanophilin // 2q37.3 // 79083 /// ENST00000445024 // MLPH // melanophilin // 2q37.3 // 79083 /// ENST00000432475 // MLPH // melanophil…
762151	TAK-901	TREX1	TSS200	3	p21.31	3	-0.597465	1.18358e-07	0.113042
758250	SNS-314	TPM3	TSS200	1	q21.3	6	0.597306	1.19516e-07	0.113042	0.16377	0.185421	0.0280144	0.823314	2436526	NM_152263 // TPM3 // tropomyosin 3 // 1q21.2 // 7170 /// NM_001043352 // TPM3 // tropomyosin 3 // 1q21.2 // 7170 /// NM_001043353 // TPM3 // tropomyosin 3 // 1q21.2 // 7170 /// NM_153649 // TPM3 // tropomyosin 3 // 1q21.2 // 7170 /// NM_001043351 // TPM3 // tropomyosin 3 // 1q21.2 // 7170 /// ENST00000368530 // TPM3 // tropomyosin 3 // 1q21.2 // 7170 /// ENST00000368533 // TPM3 // tropomyosin 3 /…
764778	Ivacaftor	MED15	TSS200	22	q11.21	3	0.596476	1.25708e-07	0.113042	-0.166895	0.177055	-0.354883	0.00345775	3937587	NM_001003891 // MED15 // mediator complex subunit 15 // 22q11.2 // 51586 /// NM_015889 // MED15 // mediator complex subunit 15 // 22q11.2 // 51586 /// ENST00000263205 // MED15 // mediator complex subunit 15 // 22q11.2 // 51586 /// ENST00000292733 // MED15 // mediator complex subunit 15 // 22q11.2 // 51586 /// BC013985 // MED15 // mediator complex subunit 15 // 22q11.2 // 51586 /// ENST00000433831…
758245	ENMD-2076	CYSTM1	UTR3	5	q31.3	1	-0.596406	1.26247e-07	0.113042
766271	PHA-665752	ZP1	TSS1500	11	q12.2	4	-0.596205	1.278e-07	0.113042	0.208318	0.0907065	-0.375205	0.00190797	3332576	NM_207341 // ZP1 // zona pellucida glycoprotein 1 (sperm receptor) // 11q12.2 // 22917 /// ENST00000278853 // ZP1 // zona pellucida glycoprotein 1 (sperm receptor) // 11q12.2 // 22917 /// BC067899 // ZP1 // zona pellucida glycoprotein 1 (sperm receptor) // 11q12.2 // 22917
764515	PP-242	SPG20	UTR5	13	q13.3	28	0.596059	1.28931e-07	0.113042	-0.144898	0.242039	-0.542344	2.55e-06	3509719	NM_001142295 // SPG20 // spastic paraplegia 20 (Troyer syndrome) // 13q13.3 // 23111 /// NM_015087 // SPG20 // spastic paraplegia 20 (Troyer syndrome) // 13q13.3 // 23111 /// NM_001142296 // SPG20 // spastic paraplegia 20 (Troyer syndrome) // 13q13.3 // 23111 /// NM_001142294 // SPG20 // spastic paraplegia 20 (Troyer syndrome) // 13q13.3 // 23111 /// ENST00000451493 // SPG20 // spastic paraplegia…
768072	TAK-960	CEP350	UTR3	1	q25.2	1	0.595331	1.34754e-07	0.114398	0.0338268	0.785813	-0.188698	0.129175	2369843	NM_014810 // CEP350 // centrosomal protein 350kDa // 1p36.13-q41 // 9857 /// ENST00000367607 // CEP350 // centrosomal protein 350kDa // 1p36.13-q41 // 9857 /// AF287356 // CEP350 // centrosomal protein 350kDa // 1p36.13-q41 // 9857 /// ENST00000419991 // CEP350 // centrosomal protein 350kDa // 1p36.13-q41 // 9857 /// ENST00000367606 // CEP350 // centrosomal protein 350kDa // 1p36.13-q41 // 9857 /…
758250	SNS-314	TREX1	TSS200	3	p21.31	3	-0.594658	1.40355e-07	0.114398
758254	MLN-9708	KLHL17	TSS200	1	p36.33	2	-0.594556	1.41225e-07	0.114398	-0.108674	0.381362	-0.0296221	0.813352	4053462	NM_198317 // KLHL17 // kelch-like 17 (Drosophila) // 1p36.33 // 339451 /// ENST00000338591 // KLHL17 // kelch-like 17 (Drosophila) // 1p36.33 // 339451 /// AY423763 // KLHL17 // kelch-like 17 (Drosophila) // 1p36.33 // 339451 /// ENST00000455747 // KLHL17 // kelch-like 17 (Drosophila) // 1p36.33 // 339451
649890	Flavopiridol	SAPS3	Gene body	11	q13.2	5	0.594411	1.42468e-07	0.114398
760842	BIM-46187	MIR619	TSS1500	12	q24.11	3	-0.594318	1.43271e-07	0.114398	-0.0945326	0.446701	0.0506007	0.686591	hsa-miR-619	hsa-miR-619
757043	Gramicidin	MED15	Exon 1	22	q11.21	3	0.593652	1.49136e-07	0.114946	-0.259424	0.0340095	-0.475299	5.51e-05	3937587	NM_001003891 // MED15 // mediator complex subunit 15 // 22q11.2 // 51586 /// NM_015889 // MED15 // mediator complex subunit 15 // 22q11.2 // 51586 /// ENST00000263205 // MED15 // mediator complex subunit 15 // 22q11.2 // 51586 /// ENST00000292733 // MED15 // mediator complex subunit 15 // 22q11.2 // 51586 /// BC013985 // MED15 // mediator complex subunit 15 // 22q11.2 // 51586 /// ENST00000433831…
760842	BIM-46187	SLC19A2	TSS1500	1	q24.2	7	-0.593253	1.52763e-07	0.114946	0.062447	0.615652	-0.400923	0.000849906	2443335	NM_006996 // SLC19A2 // solute carrier family 19 (thiamine transporter), member 2 // 1q23.3 // 10560 /// ENST00000236137 // SLC19A2 // solute carrier family 19 (thiamine transporter), member 2 // 1q23.3 // 10560 /// AF153330 // SLC19A2 // solute carrier family 19 (thiamine transporter), member 2 // 1q23.3 // 10560 /// ENST00000367802 // SLC19A2 // solute carrier family 19 (thiamine transporter), …
49842	Vinblastine	STARD3	UTR3	17	q12	5	0.593151	1.53703e-07	0.114946	-0.0010034	0.99357	-0.0173472	0.890045	3720343	NM_006804 // STARD3 // StAR-related lipid transfer (START) domain containing 3 // 17q11-q12 // 10948 /// NM_001165937 // STARD3 // StAR-related lipid transfer (START) domain containing 3 // 17q11-q12 // 10948 /// NM_001165938 // STARD3 // StAR-related lipid transfer (START) domain containing 3 // 17q11-q12 // 10948 /// ENST00000336308 // STARD3 // StAR-related lipid transfer (START) domain contai…
772255	ARRY-520 (isomer B)	TREX1	Exon 1	3	p21.31	9	-0.593093	1.54239e-07	0.114946
608210	Vinorelbine	TREX1	UTR5	3	p21.31	6	-0.592668	1.58226e-07	0.115984
754143	Depsipeptide	VWF	Gene body	12	p13.31	62	-0.592282	1.61938e-07	0.116791	-0.158599	0.199883	0.232523	0.0602758	3441685	NM_000552 // VWF // von Willebrand factor // 12p13.3 // 7450 /// ENST00000261405 // VWF // von Willebrand factor // 12p13.3 // 7450 /// AK297600 // VWF // von Willebrand factor // 12p13.3 // 7450 /// ENST00000453974 // VWF // von Willebrand factor // 12p13.3 // 7450 /// ENST00000321023 // VWF // von Willebrand factor // 12p13.3 // 7450
764608	BAL-101553	PAMR1	UTR5	11	p13	5	0.59107	1.74106e-07	0.12292	0.285919	0.0190018	0.23998	0.0522801	3369442	NM_015430 // PAMR1 // peptidase domain containing associated with muscle regeneration 1 // 11p13 // 25891 /// NM_001001991 // PAMR1 // peptidase domain containing associated with muscle regeneration 1 // 11p13 // 25891 /// ENST00000278360 // PAMR1 // peptidase domain containing associated with muscle regeneration 1 // 11p13 // 25891 /// ENST00000378880 // PAMR1 // peptidase domain containing asso…
768072	TAK-960	PARP10	TSS1500	8	q24.3	5	0.590895	1.75936e-07	0.12292	0.170985	0.166529	0.163283	0.190201	3158011	NM_032789 // PARP10 // poly (ADP-ribose) polymerase family, member 10 // 8q24.3 // 84875 /// ENST00000313028 // PARP10 // poly (ADP-ribose) polymerase family, member 10 // 8q24.3 // 84875 /// AK303317 // PARP10 // poly (ADP-ribose) polymerase family, member 10 // 8q24.3 // 84875 /// ENST00000313059 // PARP10 // poly (ADP-ribose) polymerase family, member 10 // 8q24.3 // 84875
758253	Omacetaxine mepasuccinate	SNORD68	Gene body	16	q24.3	1	0.590331	1.81959e-07	0.123769	-0.266687	0.0291448	-0.61709	3.43e-08	3674146	NM_033251 // RPL13 // ribosomal protein L13 // 16q24.3|17p11.2 // 6137 /// NM_000977 // RPL13 // ribosomal protein L13 // 16q24.3|17p11.2 // 6137 /// NR_002450 // SNORD68 // small nucleolar RNA, C/D box 68 // 16q24.3 // 606500 /// ENST00000393099 // RPL13 // ribosomal protein L13 // 16q24.3|17p11.2 // 6137 /// ENST00000311528 // RPL13 // ribosomal protein L13 // 16q24.3|17p11.2 // 6137 /// AK0265…
758250	SNS-314	BEAN	Gene body	16	q21	1	0.590264	1.82686e-07	0.123769
764136	PCI-24781	KLRG2	UTR5	7	q34	1	0.589624	1.89772e-07	0.126651	0.00807299	0.948303	-0.155603	0.212182	3075742	NM_198508 // KLRG2 // killer cell lectin-like receptor subfamily G, member 2 // 7q34 // 346689 /// ENST00000340940 // KLRG2 // killer cell lectin-like receptor subfamily G, member 2 // 7q34 // 346689 /// AK126174 // KLRG2 // killer cell lectin-like receptor subfamily G, member 2 // 7q34 // 346689 /// ENST00000393039 // KLRG2 // killer cell lectin-like receptor subfamily G, member 2 // 7q34 // 346…
246131	Valrubicin	ENPP6	TSS1500	4	q35.1	5	-0.604515	1.96074e-07	0.128932	0.254656	0.0439955	-0.255094	0.0387222	2796224	NM_153343 // ENPP6 // ectonucleotide pyrophosphatase/phosphodiesterase 6 // 4q35.1 // 133121 /// ENST00000296741 // ENPP6 // ectonucleotide pyrophosphatase/phosphodiesterase 6 // 4q35.1 // 133121 /// BC035035 // ENPP6 // ectonucleotide pyrophosphatase/phosphodiesterase 6 // 4q35.1 // 133121
753686	Olaparib	LHX4	Gene body	1	q25.2	46	0.588548	2.02279e-07	0.130156	0.0802734	0.518445	0.437011	0.000243727	2370032	NM_033343 // LHX4 // LIM homeobox 4 // 1q25.2 // 89884 /// ENST00000263726 // LHX4 // LIM homeobox 4 // 1q25.2 // 89884 /// AF179849 // LHX4 // LIM homeobox 4 // 1q25.2 // 89884
768072	TAK-960	RFX2	Gene body	19	p13.3	46	0.588425	2.03756e-07	0.130156	0.36767	0.00220704	0.605553	7.18e-08	3847590	NM_000635 // RFX2 // regulatory factor X, 2 (influences HLA class II expression) // 19p13.3-p13.2 // 5990 /// NM_134433 // RFX2 // regulatory factor X, 2 (influences HLA class II expression) // 19p13.3-p13.2 // 5990 /// ENST00000303657 // RFX2 // regulatory factor X, 2 (influences HLA class II expression) // 19p13.3-p13.2 // 5990 /// ENST00000359161 // RFX2 // regulatory factor X, 2 (influences H…
761759	TAK-960 analog	CEP350	UTR3	1	q25.2	1	0.587675	2.12986e-07	0.131412	0.0592071	0.634125	-0.188698	0.129175	2369843	NM_014810 // CEP350 // centrosomal protein 350kDa // 1p36.13-q41 // 9857 /// ENST00000367607 // CEP350 // centrosomal protein 350kDa // 1p36.13-q41 // 9857 /// AF287356 // CEP350 // centrosomal protein 350kDa // 1p36.13-q41 // 9857 /// ENST00000419991 // CEP350 // centrosomal protein 350kDa // 1p36.13-q41 // 9857 /// ENST00000367606 // CEP350 // centrosomal protein 350kDa // 1p36.13-q41 // 9857 /…
754143	Depsipeptide	LINC01270	TSS200	20	q13.13	3	-0.58679	2.24396e-07	0.131412
760764	SNS-595; SPC-595	OR10G4	TSS1500	11	q24.1	3	-0.586778	2.24543e-07	0.131412	-0.185382	0.133119	0.246681	0.0458548	3353867	NM_001004462 // OR10G4 // olfactory receptor, family 10, subfamily G, member 4 // 11q24.1 // 390264 /// NM_001004463 // OR10G7 // olfactory receptor, family 10, subfamily G, member 7 // 11q24.2 // 390265 /// NM_001004464 // OR10G8 // olfactory receptor, family 10, subfamily G, member 8 // 11q24.2 // 219869 /// NM_001001953 // OR10G9 // olfactory receptor, family 10, subfamily G, member 9 // 11q24…
767746	ADW-742	NPLOC4	UTR5	17	q25.3	2	0.586708	2.2547e-07	0.131412	-0.0720168	0.562493	-0.162804	0.191523	3774029	NM_017921 // NPLOC4 // nuclear protein localization 4 homolog (S. cerevisiae) // 17qter // 55666 /// ENST00000331134 // NPLOC4 // nuclear protein localization 4 homolog (S. cerevisiae) // 17qter // 55666 /// BC025930 // NPLOC4 // nuclear protein localization 4 homolog (S. cerevisiae) // 17qter // 55666
767746	ADW-742	NPLOC4	Exon 1	17	q25.3	2	0.586708	2.2547e-07	0.131412	-0.0720168	0.562493	-0.162804	0.191523	3774029	NM_017921 // NPLOC4 // nuclear protein localization 4 homolog (S. cerevisiae) // 17qter // 55666 /// ENST00000331134 // NPLOC4 // nuclear protein localization 4 homolog (S. cerevisiae) // 17qter // 55666 /// BC025930 // NPLOC4 // nuclear protein localization 4 homolog (S. cerevisiae) // 17qter // 55666
681239	Bortezamide	C19orf12	Exon 1	19	q12	5	0.586705	2.25521e-07	0.131412	-0.378417	0.00159132	-0.384288	0.00144456	3857811	NM_031448 // C19orf12 // chromosome 19 open reading frame 12 // 19q12 // 83636 /// NM_001031726 // C19orf12 // chromosome 19 open reading frame 12 // 19q12 // 83636 /// ENST00000323670 // C19orf12 // chromosome 19 open reading frame 12 // 19q12 // 83636 /// BC004957 // C19orf12 // chromosome 19 open reading frame 12 // 19q12 // 83636 /// ENST00000342680 // C19orf12 // chromosome 19 open reading f…
761691	SCH-1473759	MLPH	UTR3	2	q37.3	1	0.586644	2.26328e-07	0.131412	0.405205	0.000670211	0.539564	2.94e-06	2534252	NM_024101 // MLPH // melanophilin // 2q37.3 // 79083 /// NM_001042467 // MLPH // melanophilin // 2q37.3 // 79083 /// ENST00000264605 // MLPH // melanophilin // 2q37.3 // 79083 /// ENST00000338530 // MLPH // melanophilin // 2q37.3 // 79083 /// AK296745 // MLPH // melanophilin // 2q37.3 // 79083 /// ENST00000445024 // MLPH // melanophilin // 2q37.3 // 79083 /// ENST00000432475 // MLPH // melanophil…
758253	Omacetaxine mepasuccinate	UBASH3B	TSS200	11	q24.1	4	0.586427	2.29234e-07	0.131412	0.049336	0.691755	0.0933582	0.455918	3353335	NM_032873 // UBASH3B // ubiquitin associated and SH3 domain containing B // 11q24.1 // 84959 /// ENST00000284273 // UBASH3B // ubiquitin associated and SH3 domain containing B // 11q24.1 // 84959 /// BC007541 // UBASH3B // ubiquitin associated and SH3 domain containing B // 11q24.1 // 84959
764238	BIA	C21orf129	Gene body	21	q22.3	1	0.586083	2.33913e-07	0.13159	-0.0173561	0.889132	0.0425661	0.734342	3933131	NR_027272 // C21orf129 // chromosome 21 open reading frame 129 // 21q22.3 // 150135 /// BC128198 // C21orf129 // chromosome 21 open reading frame 129 // 21q22.3 // 150135
767745	AG-2037	INPP5B	TSS200	1	p34.3	3	0.585822	2.37515e-07	0.13159	0.0304443	0.806794	-0.193404	0.119725	4043943	NM_005540 // INPP5B // inositol polyphosphate-5-phosphatase, 75kDa // 1p34 // 3633 /// ENST00000373024 // INPP5B // inositol polyphosphate-5-phosphatase, 75kDa // 1p34 // 3633 /// BC058932 // INPP5B // inositol polyphosphate-5-phosphatase, 75kDa // 1p34 // 3633 /// AK295062 // INPP5B // inositol polyphosphate-5-phosphatase, 75kDa // 1p34 // 3633 /// ENST00000373023 // INPP5B // inositol polyphosp…
755774	AM-2282	SYT13	UTR3	11	p11.2	1	-0.585761	2.38373e-07	0.13159	0.354624	0.00323543	-0.0907241	0.468784	3371114	NM_020826 // SYT13 // synaptotagmin XIII // 11p12-p11 // 57586 /// ENST00000020926 // SYT13 // synaptotagmin XIII // 11p12-p11 // 57586 /// AK291009 // SYT13 // synaptotagmin XIII // 11p12-p11 // 57586
14229	Acrichine	GPAM	TSS1500	10	q25.2	5	0.5848	2.52173e-07	0.13659	-0.0213905	0.863584	-0.0605789	0.628964	3306984	NM_020918 // GPAM // glycerol-3-phosphate acyltransferase, mitochondrial // 10q25.2 // 57678 /// ENST00000348367 // GPAM // glycerol-3-phosphate acyltransferase, mitochondrial // 10q25.2 // 57678 /// ENST00000423155 // GPAM // glycerol-3-phosphate acyltransferase, mitochondrial // 10q25.2 // 57678 /// AL833061 // GPAM // glycerol-3-phosphate acyltransferase, mitochondrial // 10q25.2 // 57678 /// …
761691	SCH-1473759	TREX1	UTR5	3	p21.31	6	-0.584542	2.56007e-07	0.13659
758253	Omacetaxine mepasuccinate	CNTNAP1	TSS1500	17	q21.2	5	0.584369	2.58593e-07	0.13659	-0.140182	0.25787	0.00482204	0.969348	3721989	NM_003632 // CNTNAP1 // contactin associated protein 1 // 17q21 // 8506 /// ENST00000264638 // CNTNAP1 // contactin associated protein 1 // 17q21 // 8506 /// U87223 // CNTNAP1 // contactin associated protein 1 // 17q21 // 8506
330507	17-AAG	ELOVL2-AS1	TSS200	6	p24.2	1	-0.5843	2.59649e-07	0.13659
766907	MLN-2238	CCDC63	UTR3	12	q24.11	1	-0.583963	2.64795e-07	0.137581	-0.209225	0.0892785	0.203916	0.100532	3431701	NM_152591 // CCDC63 // coiled-coil domain containing 63 // 12q24.11 // 160762 /// ENST00000308208 // CCDC63 // coiled-coil domain containing 63 // 12q24.11 // 160762 /// BC044815 // CCDC63 // coiled-coil domain containing 63 // 12q24.11 // 160762
773094	R-547	TREX1	Gene body	3	p21.31	2	-0.583777	2.67687e-07	0.137581
760764	SNS-595; SPC-595	OR6T1	TSS1500	11	q24.1	4	-0.583219	2.76518e-07	0.139645	-0.0763852	0.538969	0.260751	0.0344637	3395807	NM_001005187 // OR6T1 // olfactory receptor, family 6, subfamily T, member 1 // 11q24.1 // 219874 /// ENST00000321252 // OR6T1 // olfactory receptor, family 6, subfamily T, member 1 // 11q24.1 // 219874 /// BC136906 // OR6T1 // olfactory receptor, family 6, subfamily T, member 1 // 11q24.1 // 219874
772255	ARRY-520 (isomer B)	TREX1	Gene body	3	p21.31	2	-0.583033	2.79518e-07	0.139645
754354	GSK-461364	TRIM47	UTR3	17	q25.1	1	0.582916	2.81436e-07	0.139645	0.395201	0.000933519	0.647886	4.1e-09	3771068	NM_033452 // TRIM47 // tripartite motif-containing 47 // 17q25 // 91107 /// ENST00000254816 // TRIM47 // tripartite motif-containing 47 // 17q25 // 91107 /// AY026763 // TRIM47 // tripartite motif-containing 47 // 17q25 // 91107
759096	3-AP	GIGYF2	TSS1500	2	q37.1	4	0.582097	2.95131e-07	0.139645	-0.0037883	0.975728	-0.152515	0.221507	2532510	NM_001103147 // GIGYF2 // GRB10 interacting GYF protein 2 // 2q37.1 // 26058 /// NM_015575 // GIGYF2 // GRB10 interacting GYF protein 2 // 2q37.1 // 26058 /// NM_001103146 // GIGYF2 // GRB10 interacting GYF protein 2 // 2q37.1 // 26058 /// NM_001103148 // GIGYF2 // GRB10 interacting GYF protein 2 // 2q37.1 // 26058 /// ENST00000409547 // GIGYF2 // GRB10 interacting GYF protein 2 // 2q37.1 // 2605…
758254	MLN-9708	NOC2L	TSS1500	1	p36.33	4	-0.582053	2.95877e-07	0.139645	-0.0806495	0.516481	-0.196232	0.114306	4054639	NM_015658 // NOC2L // nucleolar complex associated 2 homolog (S. cerevisiae) // 1p36.33 // 26155 /// ENST00000327044 // NOC2L // nucleolar complex associated 2 homolog (S. cerevisiae) // 1p36.33 // 26155 /// BC003555 // NOC2L // nucleolar complex associated 2 homolog (S. cerevisiae) // 1p36.33 // 26155
773094	R-547	ETHE1	UTR3	19	q13.31	1	0.581868	2.99057e-07	0.139645	-0.143347	0.247169	-0.0181619	0.884916	3864430	NM_014297 // ETHE1 // ethylmalonic encephalopathy 1 // 19q13.31 // 23474 /// ENST00000292147 // ETHE1 // ethylmalonic encephalopathy 1 // 19q13.31 // 23474 /// D83198 // ETHE1 // ethylmalonic encephalopathy 1 // 19q13.31 // 23474 /// AK057129 // ZNF575 // zinc finger protein 575 // 19q13.31 // 284346
758487	Ponatinib	ST3GAL4-AS1	Gene body	11	q24.2	6	0.581839	2.99564e-07	0.139645
764764	ONX-0801	ARHGEF1	UTR3	19	q13.2	1	0.581531	3.04943e-07	0.139645	-0.182999	0.138268	-0.255895	0.0380937	3834519	NM_199002 // ARHGEF1 // Rho guanine nucleotide exchange factor (GEF) 1 // 19q13.13 // 9138 /// NM_004706 // ARHGEF1 // Rho guanine nucleotide exchange factor (GEF) 1 // 19q13.13 // 9138 /// NM_198977 // ARHGEF1 // Rho guanine nucleotide exchange factor (GEF) 1 // 19q13.13 // 9138 /// ENST00000354532 // ARHGEF1 // Rho guanine nucleotide exchange factor (GEF) 1 // 19q13.13 // 9138 /// ENST000003376…
761193	CX-4945	TCF7L2	Exon 1	10	q25.2	4	0.581472	3.05988e-07	0.139645	-0.300804	0.0133825	-0.329155	0.0069628	3264621	NM_001198525 // TCF7L2 // transcription factor 7-like 2 (T-cell specific, HMG-box) // 10q25.3 // 6934 /// NM_001146274 // TCF7L2 // transcription factor 7-like 2 (T-cell specific, HMG-box) // 10q25.3 // 6934 /// NM_001198528 // TCF7L2 // transcription factor 7-like 2 (T-cell specific, HMG-box) // 10q25.3 // 6934 /// NM_030756 // TCF7L2 // transcription factor 7-like 2 (T-cell specific, HMG-box) /…
758487	Ponatinib	HTR3B	TSS200	11	q23.2	3	0.581392	3.07412e-07	0.139645	-0.0358546	0.773307	0.0399132	0.750343	3349660	NM_006028 // HTR3B // 5-hydroxytryptamine (serotonin) receptor 3B // 11q23.1 // 9177 /// ENST00000260191 // HTR3B // 5-hydroxytryptamine (serotonin) receptor 3B // 11q23.1 // 9177 /// AF169255 // HTR3B // 5-hydroxytryptamine (serotonin) receptor 3B // 11q23.1 // 9177
762419	CT-32228	EZH2	UTR5	7	q36.1	17	0.581338	3.0837e-07	0.139645	0.0157854	0.89911	0.266465	0.0305661	3078348	NM_004456 // EZH2 // enhancer of zeste homolog 2 (Drosophila) // 7q35-q36 // 2146 /// NM_152998 // EZH2 // enhancer of zeste homolog 2 (Drosophila) // 7q35-q36 // 2146 /// ENST00000320356 // EZH2 // enhancer of zeste homolog 2 (Drosophila) // 7q35-q36 // 2146 /// ENST00000350995 // EZH2 // enhancer of zeste homolog 2 (Drosophila) // 7q35-q36 // 2146 /// AB208895 // EZH2 // enhancer of zeste homol…
771644	ARQ-621	TREX1	Exon 1	3	p21.31	9	-0.581135	3.12008e-07	0.139645
764778	Ivacaftor	MMADHC	TSS200	2	q23.2	5	0.581119	3.12302e-07	0.139645	-0.232851	0.0579262	-0.204449	0.099628	2580635	NM_015702 // MMADHC // methylmalonic aciduria (cobalamin deficiency) cblD type, with homocystinuria // 2q23.2 // 27249 /// ENST00000428879 // MMADHC // methylmalonic aciduria (cobalamin deficiency) cblD type, with homocystinuria // 2q23.2 // 27249 /// ENST00000303319 // MMADHC // methylmalonic aciduria (cobalamin deficiency) cblD type, with homocystinuria // 2q23.2 // 27249 /// BC010894 // MMADHC…
766254	ONX-0912	RBFOX3	UTR5	17	q25.3	106	-0.580712	3.19721e-07	0.141547
764778	Ivacaftor	ARSA	TSS200	22	q13.33	4	0.580445	3.24681e-07	0.142333	-0.167049	0.17665	-0.251086	0.0419959	3966143	NM_000487 // ARSA // arylsulfatase A // 22q13.31-qter|22q13.33 // 410 /// NM_001085425 // ARSA // arylsulfatase A // 22q13.31-qter|22q13.33 // 410 /// NM_001085426 // ARSA // arylsulfatase A // 22q13.31-qter|22q13.33 // 410 /// NM_001085427 // ARSA // arylsulfatase A // 22q13.31-qter|22q13.33 // 410 /// NM_001085428 // ARSA // arylsulfatase A // 22q13.31-qter|22q13.33 // 410 /// ENST00000216124 /…
170984	Pimozide	C10orf58	TSS200	10	q23.1	7	0.580015	3.32818e-07	0.143774	-0.332135	0.00603454	-0.510265	1.2e-05	3254488	NR_024572 // C10orf58 // chromosome 10 open reading frame 58 // 10q23.1 // 84293 /// NM_032333 // C10orf58 // chromosome 10 open reading frame 58 // 10q23.1 // 84293 /// ENST00000372181 // C10orf58 // chromosome 10 open reading frame 58 // 10q23.1 // 84293 /// ENST00000372187 // C10orf58 // chromosome 10 open reading frame 58 // 10q23.1 // 84293 /// ENST00000372188 // C10orf58 // chromosome 10 op…
141540	Etoposide	NFATC1	TSS200	18	q23	4	0.595274	3.34397e-07	0.143774	-0.323685	0.00965913	-0.314907	0.0100147	3795184	NM_172387 // NFATC1 // nuclear factor of activated T-cells, cytoplasmic, calcineurin-dependent 1 // 18q23 // 4772 /// NM_006162 // NFATC1 // nuclear factor of activated T-cells, cytoplasmic, calcineurin-dependent 1 // 18q23 // 4772 /// NM_172389 // NFATC1 // nuclear factor of activated T-cells, cytoplasmic, calcineurin-dependent 1 // 18q23 // 4772 /// NM_172390 // NFATC1 // nuclear factor of acti…
760842	BIM-46187	LOC728095	TSS1500	5	q34	1	-0.579234	3.48095e-07	0.148238
The entries in the table are sorted by the FDR adjusted p-value of correlation of average region methylation with drug response (pFDR)
An asterisk (*) indicates pFDR < 0.05
r, Spearman correlation coefficient. r, Pearson correlation coefficient. Original p-value, p-value prior to FDR adjustment.
Number of probes in gene region, provides the number of probes annotated by the Illumina Infinium MethylationEPIC BeadChip manifest annotation [18] according to the UCSC genome browser as belonging to a particular gene region.
Methylation beta-values of all such probes were combined to compute the average region methylation value.
Correlation results of log2 of expression of the most strongly correlated transcript or miRNA with gene region methylation and with log(IC50) are provided for those genes that had matching transcript data in the Affymetrix GeneChip®Human Exon 1.0 ST Array
or a matching miRNA expression data available from NanoString expression measures.
Among multiple transcripts matching the same gene, the best matching transcript or miRNA was identified by finding all Affymetrix transcripts or NanoString miRNA with matching gene names and by selecting the most significant transcript from Spearman correlation
between log2 of transcript or miRNA expression and average gene region methylation.
We also provide the NCBI or Ensembl ID of the transcript with a matching gene name that had the most significant Pearson correlation between log2 of transcript expression with log(IC50) of the agent associated with gene region methylation,
or a matching miRNA name with available NanoString expression measures.
