# Supplementary material for: Epigenome-wide DNA methylation analysis of small cell lung cancer cell lines suggests potential chemotherapy targets
Source: Clin Epigenetics. 2020 Jun 25;12:93. doi: 10.1186/s13148-020-00876-8 (PMC7318526; doi:10.1186/s13148-020-00876-8)
Supplement: Supplementary file 6 — Additional file 6: Supplementary Table 6. Candidate genes with methylation probes that had correlations with log(IC50) of candidate antitumor agents satisfying pFDR < 0.15. [file 13148_2020_876_MOESM6_ESM.xlsx]

## Sheet: Corr of probe meth with logIC50
Supplementary Table 6. Candidate genes with methylation probes that had correlations with log(IC50) of candidate antitumor agents satisfying pFDR < 0.15
NSC	Agent	Gene	Chromosome	Cytoband	Highest |r| for probe methylation vs log(IC50)	Lowest p for probe methylation vs log(IC50)	Lowest pFDR for probe methylation vs log(IC50	Highest |r| for transcript expression vs log(IC50)	Lowest p for transcript expression vs logIC50	Highest |r| for transcript expression vs probe methylation	Lowest p for transcript expression vs probe methylation	Transcript
761069	AMG-900	EPAS1	2	p21	0.627791	1.68e-08	0.0052*	0.396564	0.000892852	0.68	3.39e-10	NM_001430 // EPAS1 // endothelial PAS domain protein 1 // 2p21-p16 // 2034 /// ENST00000263734 // EPAS1 // endothelial PAS domain protein 1 // 2p21-p16 // 2034 /// BC051338 // EPAS1 // endothelial PAS domain protein 1 // 2p21-p16 // 2034 /// ENST00000443288 // EPAS1 // endothelial PAS domain protein 1 // 2p21-p16 // 2034 /// ENST00000449347 // EPAS1 // endothelial PAS domain protein 1 // 2p21-p16…
758250	SNS-314	EPAS1	2	p21	0.588028	2.09e-07	0.0322*	0.343386	0.00444263	0.68	3.39e-10	NM_001430 // EPAS1 // endothelial PAS domain protein 1 // 2p21-p16 // 2034 /// ENST00000263734 // EPAS1 // endothelial PAS domain protein 1 // 2p21-p16 // 2034 /// BC051338 // EPAS1 // endothelial PAS domain protein 1 // 2p21-p16 // 2034 /// ENST00000443288 // EPAS1 // endothelial PAS domain protein 1 // 2p21-p16 // 2034 /// ENST00000449347 // EPAS1 // endothelial PAS domain protein 1 // 2p21-p16…
758245	ENMD-2076	CCND1	11	q13.3	-0.57769	3.8e-07	0.0391*	-0.420145	0.000400672	0.5792	1.2e-07	NM_053056 // CCND1 // cyclin D1 // 11q13 // 595 /// ENST00000227507 // CCND1 // cyclin D1 // 11q13 // 595 /// BC023620 // CCND1 // cyclin D1 // 11q13 // 595;NM_053056 // CCND1 // cyclin D1 // 11q13 // 595 /// ENST00000227507 // CCND1 // cyclin D1 // 11q13 // 595 /// BC023620 // CCND1 // cyclin D1 // 11q13 // 595 /// AK294004 // ORAOV1 // oral cancer overexpressed 1 // 11q13.3 // 220064 /// AK1242…
768072	TAK-960	KIF24	9	p13.3	0.557094	1.18e-06	0.0514816	0.228461	0.0629536	0.0688518	0.582786	NM_194313 // KIF24 // kinesin family member 24 // 9p13.3 // 347240 /// ENST00000379166 // KIF24 // kinesin family member 24 // 9p13.3 // 347240 /// ENST00000402558 // KIF24 // kinesin family member 24 // 9p13.3 // 347240 /// BC110503 // KIF24 // kinesin family member 24 // 9p13.3 // 347240 /// ENST00000403891 // KIF24 // kinesin family member 24 // 9p13.3 // 347240 /// ENST00000345050 // KIF24 //…
763930	AS-703569	CCND1	11	q13.3	-0.556839	1.2e-06	0.0514816	-0.361371	0.00265997	0.597186	1.2e-07	NM_053056 // CCND1 // cyclin D1 // 11q13 // 595 /// ENST00000227507 // CCND1 // cyclin D1 // 11q13 // 595 /// BC023620 // CCND1 // cyclin D1 // 11q13 // 595;NM_053056 // CCND1 // cyclin D1 // 11q13 // 595 /// ENST00000227507 // CCND1 // cyclin D1 // 11q13 // 595 /// BC023620 // CCND1 // cyclin D1 // 11q13 // 595 /// AK294004 // ORAOV1 // oral cancer overexpressed 1 // 11q13.3 // 220064 /// AK1242…
758245	ENMD-2076	ALK	2	p23.2	-0.555063	1.32e-06	0.0514816	0.00362438	0.976778	0.233075	0.0596514	NM_004304 // ALK // anaplastic lymphoma receptor tyrosine kinase // 2p23 // 238 /// ENST00000389048 // ALK // anaplastic lymphoma receptor tyrosine kinase // 2p23 // 238 /// EU788007 // ALK // anaplastic lymphoma receptor tyrosine kinase // 2p23 // 238 /// EU788005 // ALK // anaplastic lymphoma receptor tyrosine kinase // 2p23 // 238 /// EU788006 // ALK // anaplastic lymphoma receptor tyrosine ki…
765889	ABT-348	EPAS1	2	p21	0.554828	1.34e-06	0.0514816	0.363833	0.00247387	0.680048	3.39e-10	NM_001430 // EPAS1 // endothelial PAS domain protein 1 // 2p21-p16 // 2034 /// ENST00000263734 // EPAS1 // endothelial PAS domain protein 1 // 2p21-p16 // 2034 /// BC051338 // EPAS1 // endothelial PAS domain protein 1 // 2p21-p16 // 2034 /// ENST00000443288 // EPAS1 // endothelial PAS domain protein 1 // 2p21-p16 // 2034 /// ENST00000449347 // EPAS1 // endothelial PAS domain protein 1 // 2p21-p16…
758873	ABT-737	DLL3	19	q13.2	0.550576	1.67e-06	0.0514816	-0.413905	0.000498159	-0.442637	0.00019804	NM_016941 // DLL3 // delta-like 3 (Drosophila) // 19q13 // 10683 /// NM_203486 // DLL3 // delta-like 3 (Drosophila) // 19q13 // 10683 /// ENST00000205143 // DLL3 // delta-like 3 (Drosophila) // 19q13 // 10683 /// ENST00000356433 // DLL3 // delta-like 3 (Drosophila) // 19q13 // 10683 /// BC000218 // DLL3 // delta-like 3 (Drosophila) // 19q13 // 10683
758873	ABT-737	FHIT	3	p14.2	-0.550216	1.7e-06	0.0514816	0.183048	0.13816	-0.316365	0.00965646	ENST00000468189 // FHIT // fragile histidine triad gene // 3p14.2 // 2272 /// ENST00000341848 // FHIT // fragile histidine triad gene // 3p14.2 // 2272 /// ENST00000488467 // FHIT // fragile histidine triad gene // 3p14.2 // 2272 /// AK127931 // FHIT // fragile histidine triad gene // 3p14.2 // 2272 /// BC057223 // FHIT // fragile histidine triad gene // 3p14.2 // 2272
758250	SNS-314	EZH2	7	q36.1	0.546367	2.08e-06	0.0514816	-0.0443671	0.721465	-0.115595	0.355352	NM_004456 // EZH2 // enhancer of zeste homolog 2 (Drosophila) // 7q35-q36 // 2146 /// NM_152998 // EZH2 // enhancer of zeste homolog 2 (Drosophila) // 7q35-q36 // 2146 /// ENST00000320356 // EZH2 // enhancer of zeste homolog 2 (Drosophila) // 7q35-q36 // 2146 /// ENST00000350995 // EZH2 // enhancer of zeste homolog 2 (Drosophila) // 7q35-q36 // 2146 /// AB208895 // EZH2 // enhancer of zeste homol…
759677	MLN-8237	EPAS1	2	p21	0.546197	2.1e-06	0.0514816	0.32453	0.00737674	0.680048	3.39e-10	NM_001430 // EPAS1 // endothelial PAS domain protein 1 // 2p21-p16 // 2034 /// ENST00000263734 // EPAS1 // endothelial PAS domain protein 1 // 2p21-p16 // 2034 /// BC051338 // EPAS1 // endothelial PAS domain protein 1 // 2p21-p16 // 2034 /// ENST00000443288 // EPAS1 // endothelial PAS domain protein 1 // 2p21-p16 // 2034 /// ENST00000449347 // EPAS1 // endothelial PAS domain protein 1 // 2p21-p16…
759498	CYC-116	EZH2	7	q36.1	0.545559	2.17e-06	0.0514816	-0.0161775	0.896618	-0.115595	0.355352	NM_004456 // EZH2 // enhancer of zeste homolog 2 (Drosophila) // 7q35-q36 // 2146 /// NM_152998 // EZH2 // enhancer of zeste homolog 2 (Drosophila) // 7q35-q36 // 2146 /// ENST00000320356 // EZH2 // enhancer of zeste homolog 2 (Drosophila) // 7q35-q36 // 2146 /// ENST00000350995 // EZH2 // enhancer of zeste homolog 2 (Drosophila) // 7q35-q36 // 2146 /// AB208895 // EZH2 // enhancer of zeste homol…
768072	TAK-960	MYC	8	q24.21	0.543167	2.45e-06	0.0540306	-0.153698	0.214312	0.265161	0.0314215	NM_002467 // MYC // v-myc myelocytomatosis viral oncogene homolog (avian) // 8q24.21 // 4609 /// ENST00000377970 // MYC // v-myc myelocytomatosis viral oncogene homolog (avian) // 8q24.21 // 4609 /// BC000141 // MYC // v-myc myelocytomatosis viral oncogene homolog (avian) // 8q24.21 // 4609 /// ENST00000454617 // MYC // v-myc myelocytomatosis viral oncogene homolog (avian) // 8q24.21 // 4609
755983	BI-2536	KIF24	9	p13.3	0.540266	2.84e-06	0.058039	0.17398	0.159115	0.0688518	0.582786	NM_194313 // KIF24 // kinesin family member 24 // 9p13.3 // 347240 /// ENST00000402558 // KIF24 // kinesin family member 24 // 9p13.3 // 347240 /// ENST00000379166 // KIF24 // kinesin family member 24 // 9p13.3 // 347240 /// AK001795 // KIF24 // kinesin family member 24 // 9p13.3 // 347240 /// ENST00000403891 // KIF24 // kinesin family member 24 // 9p13.3 // 347240 /// ENST00000345050 // KIF24 //…
758873	ABT-737	KIT	4	q12	-0.539118	3.01e-06	0.058039	-0.537189	2.77e-06	0.542591	2.52e-06	NM_000222 // KIT // v-kit Hardy-Zuckerman 4 feline sarcoma viral oncogene homolog // 4q11-q12 // 3815 /// NM_001093772 // KIT // v-kit Hardy-Zuckerman 4 feline sarcoma viral oncogene homolog // 4q11-q12 // 3815 /// ENST00000288135 // KIT // v-kit Hardy-Zuckerman 4 feline sarcoma viral oncogene homolog // 4q11-q12 // 3815 /// BC071593 // KIT // v-kit Hardy-Zuckerman 4 feline sarcoma viral oncogene…
751249	BEZ-235	AKT1	14	q32.33	-0.537026	3.34e-06	0.0603693	0.25624	0.0363471	-0.349864	0.0039817	NM_001014432 // AKT1 // v-akt murine thymoma viral oncogene homolog 1 // 14q32.32|14q32.32 // 207 /// NM_005163 // AKT1 // v-akt murine thymoma viral oncogene homolog 1 // 14q32.32|14q32.32 // 207 /// NM_001014431 // AKT1 // v-akt murine thymoma viral oncogene homolog 1 // 14q32.32|14q32.32 // 207 /// ENST00000349310 // AKT1 // v-akt murine thymoma viral oncogene homolog 1 // 14q32.32|14q32.32 //…
762151	TAK-901	ZNF423	16	q12.1	-0.53598	3.52e-06	0.0603693	-0.185947	0.131921	0.577348	3.88e-07	NM_015069 // ZNF423 // zinc finger protein 423 // 16q12 // 23090 /// ENST00000262383 // ZNF423 // zinc finger protein 423 // 16q12 // 23090 /// BC112315 // ZNF423 // zinc finger protein 423 // 16q12 // 23090
757437	VS-507	FGFR2	10	q26.13	-0.533413	4e-06	0.0649632	-0.323743	0.00752951	0.678517	3.84e-10	NM_000141 // FGFR2 // fibroblast growth factor receptor 2 // 10q26 // 2263 /// NM_022970 // FGFR2 // fibroblast growth factor receptor 2 // 10q26 // 2263 /// NM_001144916 // FGFR2 // fibroblast growth factor receptor 2 // 10q26 // 2263 /// NM_001144918 // FGFR2 // fibroblast growth factor receptor 2 // 10q26 // 2263 /// NM_001144915 // FGFR2 // fibroblast growth factor receptor 2 // 10q26 // 2263…
753686	Olaparib	SEMA3B	3	p21.31	0.526358	5.64e-06	0.0797591	-0.0815151	0.511975	0.0907468	0.468672	NM_004636 // SEMA3B // sema domain, immunoglobulin domain (Ig), short basic domain, secreted, (semaphorin) 3B // 3p21.3 // 7869 /// NM_001005914 // SEMA3B // sema domain, immunoglobulin domain (Ig), short basic domain, secreted, (semaphorin) 3B // 3p21.3 // 7869 /// AB209322 // SEMA3B // sema domain, immunoglobulin domain (Ig), short basic domain, secreted, (semaphorin) 3B // 3p21.3 // 7869
764658	INK-128	IGF1R	15	q26.3	0.526212	5.68e-06	0.0797591	-0.0889019	0.474351	-0.136903	0.273024	NM_000875 // IGF1R // insulin-like growth factor 1 receptor // 15q26.3 // 3480 /// ENST00000268035 // IGF1R // insulin-like growth factor 1 receptor // 15q26.3 // 3480 /// AB425196 // IGF1R // insulin-like growth factor 1 receptor // 15q26.3 // 3480 /// ENST00000427922 // IGF1R // insulin-like growth factor 1 receptor // 15q26.3 // 3480
758245	ENMD-2076	EPHA2	1	p36.13	0.523335	6.53e-06	0.0876097	-0.208986	0.0896539	-0.378678	0.001717	NM_004431 // EPHA2 // EPH receptor A2 // 1p36 // 1969 /// ENST00000407976 // EPHA2 // EPH receptor A2 // 1p36 // 1969 /// ENST00000358432 // EPHA2 // EPH receptor A2 // 1p36 // 1969 /// BC037166 // EPHA2 // EPH receptor A2 // 1p36 // 1969
758873	ABT-737	EPAS1	2	p21	-0.520434	7.49e-06	0.0937257	-0.0500952	0.687255	0.263778	0.0323504	NM_001430 // EPAS1 // endothelial PAS domain protein 1 // 2p21-p16 // 2034 /// ENST00000263734 // EPAS1 // endothelial PAS domain protein 1 // 2p21-p16 // 2034 /// BC051338 // EPAS1 // endothelial PAS domain protein 1 // 2p21-p16 // 2034 /// ENST00000443288 // EPAS1 // endothelial PAS domain protein 1 // 2p21-p16 // 2034 /// ENST00000449347 // EPAS1 // endothelial PAS domain protein 1 // 2p21-p16…
757437	VS-507	KIF3B	20	q11.21	-0.520167	7.59e-06	0.0937257	0.193757	0.116171	-0.457585	0.000112071	NM_004798 // KIF3B // kinesin family member 3B // 20q11.21 // 9371 /// ENST00000375712 // KIF3B // kinesin family member 3B // 20q11.21 // 9371 /// BC136310 // KIF3B // kinesin family member 3B // 20q11.21 // 9371 /// ENST00000418717 // KIF3B // kinesin family member 3B // 20q11.21 // 9371
758245	ENMD-2076	RGS7	1	q43	0.519094	7.98e-06	0.0948115	0.488687	2.72e-05	0.741211	1.11e-12	NM_002924 // RGS7 // regulator of G-protein signaling 7 // 1q43|1q23.1 // 6000 /// NM_004705 // PRKRIR // protein-kinase, interferon-inducible double stranded RNA dependent inhibitor, repressor of (P58 repressor) // 11q13.5 // 5612 /// ENST00000366565 // RGS7 // regulator of G-protein signaling 7 // 1q43|1q23.1 // 6000 /// ENST00000366562 // RGS7 // regulator of G-protein signaling 7 // 1q43|1q23…
754354	GSK-461364	EPAS1	2	p21	0.516504	9.02e-06	0.0994433	0.355389	0.00316504	0.680048	3.39e-10	NM_001430 // EPAS1 // endothelial PAS domain protein 1 // 2p21-p16 // 2034 /// ENST00000263734 // EPAS1 // endothelial PAS domain protein 1 // 2p21-p16 // 2034 /// BC051338 // EPAS1 // endothelial PAS domain protein 1 // 2p21-p16 // 2034 /// ENST00000443288 // EPAS1 // endothelial PAS domain protein 1 // 2p21-p16 // 2034 /// ENST00000449347 // EPAS1 // endothelial PAS domain protein 1 // 2p21-p16…
761691	SCH-1473759	CCND1	11	q13.3	-0.513127	1.06e-05	0.102058	-0.313663	0.00974599	0.597186	1.2e-07	NM_053056 // CCND1 // cyclin D1 // 11q13 // 595 /// ENST00000227507 // CCND1 // cyclin D1 // 11q13 // 595 /// BC023620 // CCND1 // cyclin D1 // 11q13 // 595;NM_053056 // CCND1 // cyclin D1 // 11q13 // 595 /// ENST00000227507 // CCND1 // cyclin D1 // 11q13 // 595 /// BC023620 // CCND1 // cyclin D1 // 11q13 // 595 /// AK294004 // ORAOV1 // oral cancer overexpressed 1 // 11q13.3 // 220064 /// AK1242…
761691	SCH-1473759	EPHA2	1	p36.13	0.51288	1.07e-05	0.102058	-0.162816	0.188029	-0.378678	0.001717	NM_004431 // EPHA2 // EPH receptor A2 // 1p36 // 1969 /// ENST00000407976 // EPHA2 // EPH receptor A2 // 1p36 // 1969 /// ENST00000358432 // EPHA2 // EPH receptor A2 // 1p36 // 1969 /// BC037166 // EPHA2 // EPH receptor A2 // 1p36 // 1969
755983	BI-2536	KIFC1	6	p21.32	0.512415	1.09e-05	0.102058
759659	ABT-263	MDM2	12	q15	0.506962	1.4e-05	0.118367	-0.401657	0.000754686	-0.365645	0.0025357	NM_002392 // MDM2 // Mdm2 p53 binding protein homolog (mouse) // 12q14.3-q15 // 4193 /// ENST00000462284 // MDM2 // Mdm2 p53 binding protein homolog (mouse) // 12q14.3-q15 // 4193 /// AK290341 // MDM2 // Mdm2 p53 binding protein homolog (mouse) // 12q14.3-q15 // 4193 /// ENST00000350057 // MDM2 // Mdm2 p53 binding protein homolog (mouse) // 12q14.3-q15 // 4193 /// ENST00000311440 // MDM2 // Mdm2 …
754354	GSK-461364	EPHA2	1	p36.13	0.506638	1.42e-05	0.118367	-0.0216693	0.861823	-0.195006	0.116632	NM_004431 // EPHA2 // EPH receptor A2 // 1p36 // 1969 /// ENST00000407976 // EPHA2 // EPH receptor A2 // 1p36 // 1969 /// ENST00000358432 // EPHA2 // EPH receptor A2 // 1p36 // 1969 /// BC037166 // EPHA2 // EPH receptor A2 // 1p36 // 1969
141540	Etoposide	KIFC2	8	q24.3	0.518992	1.55e-05	0.118367	0.144329	0.259084	0.205221	0.0983284	NM_145754 // KIFC2 // kinesin family member C2 // 8q24.3 // 90990 /// NM_003923 // FOXH1 // forkhead box H1 // 8q24.3 // 8928 /// ENST00000301332 // KIFC2 // kinesin family member C2 // 8q24.3 // 90990 /// ENST00000377317 // FOXH1 // forkhead box H1 // 8q24.3 // 8928 /// BC017311 // KIFC2 // kinesin family member C2 // 8q24.3 // 90990 /// ENST00000301331 // KIFC2 // kinesin family member C2 // 8q…
751249	BEZ-235	PTGFRN	1	p13.1	0.503967	1.6e-05	0.118367	-0.218879	0.0751524	-0.618383	3.15e-08	NM_020440 // PTGFRN // prostaglandin F2 receptor negative regulator // 1p13.1 // 5738 /// ENST00000393203 // PTGFRN // prostaglandin F2 receptor negative regulator // 1p13.1 // 5738 /// BC152454 // PTGFRN // prostaglandin F2 receptor negative regulator // 1p13.1 // 5738
756663	GX15-070	BCL2	18	q21.33	0.503585	1.63e-05	0.118367	0.0851941	0.493049	-0.00956069	0.939269	NM_000633 // BCL2 // B-cell CLL/lymphoma 2 // 18q21.33|18q21.3 // 596 /// NM_000657 // BCL2 // B-cell CLL/lymphoma 2 // 18q21.33|18q21.3 // 596 /// ENST00000398117 // BCL2 // B-cell CLL/lymphoma 2 // 18q21.33|18q21.3 // 596 /// ENST00000333681 // BCL2 // B-cell CLL/lymphoma 2 // 18q21.33|18q21.3 // 596 /// ENST00000444484 // BCL2 // B-cell CLL/lymphoma 2 // 18q21.33|18q21.3 // 596 /// M13994 // B…
755983	BI-2536	CCND1	11	q13.3	0.503373	1.65e-05	0.118367	-0.229808	0.0613755	-0.254491	0.0392006	NM_053056 // CCND1 // cyclin D1 // 11q13 // 595 /// ENST00000227507 // CCND1 // cyclin D1 // 11q13 // 595 /// BC023620 // CCND1 // cyclin D1 // 11q13 // 595;NM_053056 // CCND1 // cyclin D1 // 11q13 // 595 /// ENST00000227507 // CCND1 // cyclin D1 // 11q13 // 595 /// BC023620 // CCND1 // cyclin D1 // 11q13 // 595 /// AK294004 // ORAOV1 // oral cancer overexpressed 1 // 11q13.3 // 220064 /// AK1242…
757437	VS-507	FGFR1	8	p11.22	-0.503356	1.65e-05	0.118367	0.0904038	0.466888	0.0512901	0.682547	NM_001174064 // FGFR1 // fibroblast growth factor receptor 1 // 8p12 // 2260 /// NM_023110 // FGFR1 // fibroblast growth factor receptor 1 // 8p12 // 2260 /// NM_001174063 // FGFR1 // fibroblast growth factor receptor 1 // 8p12 // 2260 /// NM_015850 // FGFR1 // fibroblast growth factor receptor 1 // 8p12 // 2260 /// NM_023105 // FGFR1 // fibroblast growth factor receptor 1 // 8p12 // 2260 /// NM_…
758873	ABT-737	BCL2	18	q21.33	-0.502805	1.69e-05	0.118571	-0.552844	1.23e-06	0.467056	7.71e-05	NM_000633 // BCL2 // B-cell CLL/lymphoma 2 // 18q21.33|18q21.3 // 596 /// NM_000657 // BCL2 // B-cell CLL/lymphoma 2 // 18q21.33|18q21.3 // 596 /// ENST00000398117 // BCL2 // B-cell CLL/lymphoma 2 // 18q21.33|18q21.3 // 596 /// ENST00000333681 // BCL2 // B-cell CLL/lymphoma 2 // 18q21.33|18q21.3 // 596 /// ENST00000444484 // BCL2 // B-cell CLL/lymphoma 2 // 18q21.33|18q21.3 // 596 /// M13994 // B…
768072	TAK-960	KIF3C	2	p23.3	0.500923	1.84e-05	0.123376	-0.0929501	0.45438	-0.196261	0.114251	NM_002254 // KIF3C // kinesin family member 3C // 2p23 // 3797 /// ENST00000264712 // KIF3C // kinesin family member 3C // 2p23 // 3797 /// ENST00000405914 // KIF3C // kinesin family member 3C // 2p23 // 3797 /// AF035621 // KIF3C // kinesin family member 3C // 2p23 // 3797 /// ENST00000455394 // KIF3C // kinesin family member 3C // 2p23 // 3797 /// ENST00000417737 // KIF3C // kinesin family memb…
757437	VS-507	ALK	2	p23.2	-0.500177	1.9e-05	0.124829	-0.231336	0.0596231	0.506571	1.43e-05	NM_004304 // ALK // anaplastic lymphoma receptor tyrosine kinase // 2p23 // 238 /// ENST00000389048 // ALK // anaplastic lymphoma receptor tyrosine kinase // 2p23 // 238 /// EU788007 // ALK // anaplastic lymphoma receptor tyrosine kinase // 2p23 // 238 /// EU788005 // ALK // anaplastic lymphoma receptor tyrosine kinase // 2p23 // 238 /// EU788006 // ALK // anaplastic lymphoma receptor tyrosine ki…
758255	Teniposide	SLFN11	17	q12	0.498904	2.01e-05	0.125133	-0.526449	4.74e-06	0.747476	5.61e-13	NM_001104587 // SLFN11 // schlafen family member 11 // 17q12 // 91607 /// NM_001104588 // SLFN11 // schlafen family member 11 // 17q12 // 91607 /// NM_001104590 // SLFN11 // schlafen family member 11 // 17q12 // 91607 /// NM_001104589 // SLFN11 // schlafen family member 11 // 17q12 // 91607 /// NM_152270 // SLFN11 // schlafen family member 11 // 17q12 // 91607 /// NM_144682 // SLFN13 // schlafen …
761691	SCH-1473759	ZNF423	16	q12.1	-0.498946	2.01e-05	0.125133	-0.148377	0.230797	0.289974	0.0181895	NM_015069 // ZNF423 // zinc finger protein 423 // 16q12 // 23090 /// ENST00000262383 // ZNF423 // zinc finger protein 423 // 16q12 // 23090 /// BC112315 // ZNF423 // zinc finger protein 423 // 16q12 // 23090
759498	CYC-116	CCND1	11	q13.3	-0.498729	2.03e-05	0.125133	-0.306324	0.0116987	0.597186	1.2e-07	NM_053056 // CCND1 // cyclin D1 // 11q13 // 595 /// ENST00000227507 // CCND1 // cyclin D1 // 11q13 // 595 /// BC023620 // CCND1 // cyclin D1 // 11q13 // 595;NM_053056 // CCND1 // cyclin D1 // 11q13 // 595 /// ENST00000227507 // CCND1 // cyclin D1 // 11q13 // 595 /// BC023620 // CCND1 // cyclin D1 // 11q13 // 595 /// AK294004 // ORAOV1 // oral cancer overexpressed 1 // 11q13.3 // 220064 /// AK1242…
758245	ENMD-2076	BCL2	18	q21.33	0.497129	2.17e-05	0.128168	0.13844	0.263891	-0.462443	9.26e-05	NM_000633 // BCL2 // B-cell CLL/lymphoma 2 // 18q21.33|18q21.3 // 596 /// NM_000657 // BCL2 // B-cell CLL/lymphoma 2 // 18q21.33|18q21.3 // 596 /// ENST00000398117 // BCL2 // B-cell CLL/lymphoma 2 // 18q21.33|18q21.3 // 596 /// ENST00000333681 // BCL2 // B-cell CLL/lymphoma 2 // 18q21.33|18q21.3 // 596 /// ENST00000444484 // BCL2 // B-cell CLL/lymphoma 2 // 18q21.33|18q21.3 // 596 /// M13994 // B…
764658	INK-128	AKT1	14	q32.33	-0.496828	2.2e-05	0.128168	0.303498	0.0125362	-0.349864	0.0039817	NM_001014432 // AKT1 // v-akt murine thymoma viral oncogene homolog 1 // 14q32.32|14q32.32 // 207 /// NM_005163 // AKT1 // v-akt murine thymoma viral oncogene homolog 1 // 14q32.32|14q32.32 // 207 /// NM_001014431 // AKT1 // v-akt murine thymoma viral oncogene homolog 1 // 14q32.32|14q32.32 // 207 /// ENST00000349310 // AKT1 // v-akt murine thymoma viral oncogene homolog 1 // 14q32.32|14q32.32 //…
758873	ABT-737	TP73	1	p36.32	-0.495832	2.3e-05	0.128168	-0.399764	0.000803605	0.540638	2.79e-06	NM_001126240 // TP73 // tumor protein p73 // 1p36.3 // 7161 /// NM_001126241 // TP73 // tumor protein p73 // 1p36.3 // 7161 /// NM_001126242 // TP73 // tumor protein p73 // 1p36.3 // 7161 /// NM_005427 // TP73 // tumor protein p73 // 1p36.3 // 7161 /// ENST00000378288 // TP73 // tumor protein p73 // 1p36.3 // 7161 /// ENST00000378295 // TP73 // tumor protein p73 // 1p36.3 // 7161 /// ENST00000378…
762151	TAK-901	EPHA2	1	p36.13	0.495119	2.38e-05	0.128168	-0.114511	0.356158	-0.378678	0.001717	NM_004431 // EPHA2 // EPH receptor A2 // 1p36 // 1969 /// ENST00000407976 // EPHA2 // EPH receptor A2 // 1p36 // 1969 /// ENST00000358432 // EPHA2 // EPH receptor A2 // 1p36 // 1969 /// BC037166 // EPHA2 // EPH receptor A2 // 1p36 // 1969
758245	ENMD-2076	FMN2	1	q43	0.494018	2.49e-05	0.128168	0.311743	0.0102274	0.63289	1.19e-08	NM_020066 // FMN2 // formin 2 // 1q43 // 56776 /// ENST00000319653 // FMN2 // formin 2 // 1q43 // 56776 /// AK297716 // FMN2 // formin 2 // 1q43 // 56776 /// ENST00000406993 // FMN2 // formin 2 // 1q43 // 56776 /// ENST00000330178 // FMN2 // formin 2 // 1q43 // 56776
758873	ABT-737	NCAM1;LOC101928847	11	q23.2	-0.493663	2.53e-05	0.128168	-0.389257	0.00113121	0.447646	0.000164124	NM_181351 // NCAM1 // neural cell adhesion molecule 1 // 11q23.1 // 4684 /// NM_000615 // NCAM1 // neural cell adhesion molecule 1 // 11q23.1 // 4684 /// NM_001076682 // NCAM1 // neural cell adhesion molecule 1 // 11q23.1 // 4684 /// ENST00000316851 // NCAM1 // neural cell adhesion molecule 1 // 11q23.1 // 4684 /// ENST00000397963 // NCAM1 // neural cell adhesion molecule 1 // 11q23.1 // 4684 ///…
764658	INK-128	TCF21	6	q23.2	0.493612	2.54e-05	0.128168	0.109956	0.375737	0.127823	0.3064	NM_003206 // TCF21 // transcription factor 21 // 6pter-qter // 6943 /// NM_198392 // TCF21 // transcription factor 21 // 6pter-qter // 6943 /// ENST00000367882 // TCF21 // transcription factor 21 // 6pter-qter // 6943 /// ENST00000237316 // TCF21 // transcription factor 21 // 6pter-qter // 6943 /// AF035718 // TCF21 // transcription factor 21 // 6pter-qter // 6943 /// AK093019 // FLJ35700 // hypo…
761069	AMG-900	EZH2	7	q36.1	0.492668	2.64e-05	0.128168	-0.0303932	0.807112	-0.115595	0.355352	NM_004456 // EZH2 // enhancer of zeste homolog 2 (Drosophila) // 7q35-q36 // 2146 /// NM_152998 // EZH2 // enhancer of zeste homolog 2 (Drosophila) // 7q35-q36 // 2146 /// ENST00000320356 // EZH2 // enhancer of zeste homolog 2 (Drosophila) // 7q35-q36 // 2146 /// ENST00000350995 // EZH2 // enhancer of zeste homolog 2 (Drosophila) // 7q35-q36 // 2146 /// AB208895 // EZH2 // enhancer of zeste homol…
759659	ABT-263	DLL3	19	q13.2	0.492627	2.65e-05	0.128168	-0.365613	0.00234669	-0.442637	0.00019804	NM_016941 // DLL3 // delta-like 3 (Drosophila) // 19q13 // 10683 /// NM_203486 // DLL3 // delta-like 3 (Drosophila) // 19q13 // 10683 /// ENST00000205143 // DLL3 // delta-like 3 (Drosophila) // 19q13 // 10683 /// ENST00000356433 // DLL3 // delta-like 3 (Drosophila) // 19q13 // 10683 /// BC000218 // DLL3 // delta-like 3 (Drosophila) // 19q13 // 10683
768072	TAK-960	EPAS1	2	p21	0.491993	2.72e-05	0.128168	0.374212	0.00181097	0.680048	3.39e-10	NM_001430 // EPAS1 // endothelial PAS domain protein 1 // 2p21-p16 // 2034 /// ENST00000263734 // EPAS1 // endothelial PAS domain protein 1 // 2p21-p16 // 2034 /// BC051338 // EPAS1 // endothelial PAS domain protein 1 // 2p21-p16 // 2034 /// ENST00000443288 // EPAS1 // endothelial PAS domain protein 1 // 2p21-p16 // 2034 /// ENST00000449347 // EPAS1 // endothelial PAS domain protein 1 // 2p21-p16…
763930	AS-703569	STARD9	15	q15.2	-0.490857	2.86e-05	0.128168
759677	MLN-8237	NEDD9	6	p24.2	0.490538	2.9e-05	0.128168	0.0954228	0.442413	0.31203	0.0107559	NM_001142393 // NEDD9 // neural precursor cell expressed, developmentally down-regulated 9 // 6p25-p24 // 4739 /// NM_006403 // NEDD9 // neural precursor cell expressed, developmentally down-regulated 9 // 6p25-p24 // 4739 /// NM_182966 // NEDD9 // neural precursor cell expressed, developmentally down-regulated 9 // 6p25-p24 // 4739 /// ENST00000379446 // NEDD9 // neural precursor cell expressed,…
226080	Rapamycin	YAP1	11	q22.1	0.490431	2.91e-05	0.128168	-0.221811	0.0712351	-0.454877	0.000124492	NM_001130145 // YAP1 // Yes-associated protein 1 // 11q13 // 10413 /// NM_001195044 // YAP1 // Yes-associated protein 1 // 11q13 // 10413 /// NM_006106 // YAP1 // Yes-associated protein 1 // 11q13 // 10413 /// NM_001195045 // YAP1 // Yes-associated protein 1 // 11q13 // 10413 /// ENST00000282441 // YAP1 // Yes-associated protein 1 // 11q13 // 10413 /// ENST00000345877 // YAP1 // Yes-associated pr…
754354	GSK-461364	CREBBP	16	p13.3	0.489714	3e-05	0.128168	0.426141	0.000323739	0.602563	8.65e-08
764658	INK-128	KIF6	6	p21.2	0.489511	3.03e-05	0.128168	0.214204	0.081753	0.432833	0.000283687	NM_145027 // KIF6 // kinesin family member 6 // 6p21.2 // 221458 /// ENST00000287152 // KIF6 // kinesin family member 6 // 6p21.2 // 221458 /// BC143444 // KIF6 // kinesin family member 6 // 6p21.2 // 221458 /// BC117307 // KIF6 // kinesin family member 6 // 6p21.2 // 221458 /// BC143445 // KIF6 // kinesin family member 6 // 6p21.2 // 221458 /// BC022074 // KIF6 // kinesin family member 6 // 6p21…
764487	BGJ-398	IGF1R	15	q26.3	0.487909	3.25e-05	0.133632	-0.153948	0.21356	-0.136903	0.273024	NM_000875 // IGF1R // insulin-like growth factor 1 receptor // 15q26.3 // 3480 /// ENST00000268035 // IGF1R // insulin-like growth factor 1 receptor // 15q26.3 // 3480 /// AB425196 // IGF1R // insulin-like growth factor 1 receptor // 15q26.3 // 3480 /// ENST00000427922 // IGF1R // insulin-like growth factor 1 receptor // 15q26.3 // 3480
751249	BEZ-235	CCND1	11	q13.3	0.487513	3.3e-05	0.134131	-0.243742	0.0468496	-0.356925	0.00326277	NM_053056 // CCND1 // cyclin D1 // 11q13 // 595 /// ENST00000227507 // CCND1 // cyclin D1 // 11q13 // 595 /// BC023620 // CCND1 // cyclin D1 // 11q13 // 595;NM_053056 // CCND1 // cyclin D1 // 11q13 // 595 /// ENST00000227507 // CCND1 // cyclin D1 // 11q13 // 595 /// BC023620 // CCND1 // cyclin D1 // 11q13 // 595 /// AK294004 // ORAOV1 // oral cancer overexpressed 1 // 11q13.3 // 220064 /// AK1242…
609699	Topotecan	SLFN11	17	q12	-0.487051	3.37e-05	0.134259	-0.586758	1.81e-07	0.747476	5.61e-13	NM_001104587 // SLFN11 // schlafen family member 11 // 17q12 // 91607 /// NM_001104588 // SLFN11 // schlafen family member 11 // 17q12 // 91607 /// NM_001104590 // SLFN11 // schlafen family member 11 // 17q12 // 91607 /// NM_001104589 // SLFN11 // schlafen family member 11 // 17q12 // 91607 /// NM_152270 // SLFN11 // schlafen family member 11 // 17q12 // 91607 /// NM_144682 // SLFN13 // schlafen …
757437	VS-507	ZNF423	16	q12.1	-0.485622	3.58e-05	0.136608	-0.332882	0.00591503	0.770654	3.82e-14	NM_015069 // ZNF423 // zinc finger protein 423 // 16q12 // 23090 /// ENST00000262383 // ZNF423 // zinc finger protein 423 // 16q12 // 23090 /// BC112315 // ZNF423 // zinc finger protein 423 // 16q12 // 23090
759677	MLN-8237	CCND1	11	q13.3	-0.485529	3.59e-05	0.136608	-0.30154	0.0131463	0.597186	1.2e-07	NM_053056 // CCND1 // cyclin D1 // 11q13 // 595 /// ENST00000227507 // CCND1 // cyclin D1 // 11q13 // 595 /// BC023620 // CCND1 // cyclin D1 // 11q13 // 595;NM_053056 // CCND1 // cyclin D1 // 11q13 // 595 /// ENST00000227507 // CCND1 // cyclin D1 // 11q13 // 595 /// BC023620 // CCND1 // cyclin D1 // 11q13 // 595 /// AK294004 // ORAOV1 // oral cancer overexpressed 1 // 11q13.3 // 220064 /// AK1242…
764487	BGJ-398	FMN2	1	q43	0.484306	3.78e-05	0.138014	0.0818491	0.510241	0.183126	0.141082	NM_020066 // FMN2 // formin 2 // 1q43 // 56776 /// ENST00000319653 // FMN2 // formin 2 // 1q43 // 56776 /// AK297716 // FMN2 // formin 2 // 1q43 // 56776 /// ENST00000406993 // FMN2 // formin 2 // 1q43 // 56776 /// ENST00000330178 // FMN2 // formin 2 // 1q43 // 56776
757437	VS-507	COL22A1	8	q24.23	-0.484211	3.8e-05	0.138014	0.288589	0.0178663	-0.229362	0.0639502	NM_152888 // COL22A1 // collagen, type XXII, alpha 1 // 8q24.3 // 169044 /// ENST00000303045 // COL22A1 // collagen, type XXII, alpha 1 // 8q24.3 // 169044 /// AF406780 // COL22A1 // collagen, type XXII, alpha 1 // 8q24.3 // 169044 /// ENST00000435777 // COL22A1 // collagen, type XXII, alpha 1 // 8q24.3 // 169044
764658	INK-128	CREBBP	16	p13.3	0.482794	4.03e-05	0.144826	0.233071	0.0576835	0.393127	0.00109346	NM_004380 // CREBBP // CREB binding protein // 16p13.3 // 1387 /// NM_001079846 // CREBBP // CREB binding protein // 16p13.3 // 1387 /// ENST00000262367 // CREBBP // CREB binding protein // 16p13.3 // 1387 /// ENST00000382070 // CREBBP // CREB binding protein // 16p13.3 // 1387 /// U85962 // CREBBP // CREB binding protein // 16p13.3 // 1387 /// ENST00000323508 // CREBBP // CREB binding protein //…
759659	ABT-263	IGFBP5	2	q35	0.48175	4.21e-05	0.148351	-0.400419	0.000786351	-0.558331	1.11e-06	NM_000599 // IGFBP5 // insulin-like growth factor binding protein 5 // 2q33-q36 // 3488 /// ENST00000233813 // IGFBP5 // insulin-like growth factor binding protein 5 // 2q33-q36 // 3488 /// M65062 // IGFBP5 // insulin-like growth factor binding protein 5 // 2q33-q36 // 3488
758873	ABT-737	NFIB	9	p22.3	-0.48144	4.27e-05	0.148351	-0.192202	0.119185	0.206892	0.0955607	NM_001190737 // NFIB // nuclear factor I/B // 9p24.1 // 4781 /// NM_005596 // NFIB // nuclear factor I/B // 9p24.1 // 4781 /// NM_001190738 // NFIB // nuclear factor I/B // 9p24.1 // 4781 /// ENST00000380959 // NFIB // nuclear factor I/B // 9p24.1 // 4781 /// AK299605 // NFIB // nuclear factor I/B // 9p24.1 // 4781 /// ENST00000397581 // NFIB // nuclear factor I/B // 9p24.1 // 4781 /// ENST000003…
758873	ABT-737	CD151	11	p15.5	-0.480876	4.37e-05	0.148351	0.426606	0.00031837	-0.392823	0.00110413	NM_004357 // CD151 // CD151 molecule (Raph blood group) // 11p15.5 // 977 /// NM_139029 // CD151 // CD151 molecule (Raph blood group) // 11p15.5 // 977 /// NM_139030 // CD151 // CD151 molecule (Raph blood group) // 11p15.5 // 977 /// NM_001039490 // CD151 // CD151 molecule (Raph blood group) // 11p15.5 // 977 /// ENST00000397420 // CD151 // CD151 molecule (Raph blood group) // 11p15.5 // 977 /// …
Listed are the gene-drug correlations for candidate genes in which one or more probes had FDR adjusted p < 0.15 for Spearman correlation with agents listed in Supplementary Table 2.
Table 3 provides the list of candidate gene-drug pairs satisfying a more stringent criterion of FDR adjusted p < 0.1.
The list of individual probes and their individual p-values are provided in Supplementary Table 7.
pFDR, FDR adjusted p-value accounting for multiple testing of 10,515 methylation probes in or near candidate genes and 44 agents listed in Supplementary Table 2
* pFDR < 0.05
r, Spearman correlation coefficient; r, Pearson correlation coefficient
The best matching transcript was identified by finding all Affymetrix transcripts with matching gene names and by selecting the most significant transcript from Spearman correlation
between log2 of transcript expression and methylation of each probe within the gene that had been associated with log(IC50) of that agent with |r| >0.4
The exception is YAP1, for which the output is provided for the YAP1 transcript NM_001130145 , and not for a dually annotated transcript NM_001127715 (STXBP5/YAP1).
Correlation results of log2 of expression of the most strongly correlated transcript with probe methylation and with log(IC50) are provided for those genes that had matching transcript data in the Affymetrix GeneChip®Human Exon 1.0 ST Array.
