# Supplementary material for: Epigenome-wide DNA methylation analysis of small cell lung cancer cell lines suggests potential chemotherapy targets
Source: Clin Epigenetics. 2020 Jun 25;12:93. doi: 10.1186/s13148-020-00876-8 (PMC7318526; doi:10.1186/s13148-020-00876-8)
Supplement: Supplementary file 7 — Additional file 7: Supplementary Table 7. List of methylation probes in candidate genes which satisfied the FDR adjusted p-value pFDR < 0.15 for Spearman correlations with log(IC50) measure of response to the candidate agents listed in Supplementary Table 2. [file 13148_2020_876_MOESM7_ESM.xlsx]

## Sheet: Corr of probe methyl with logIC
Supplementary Table 7. List of methylation probes in candidate genes which satisfied the FDR adjusted p-value pFDR < 0.15 for Spearman correlations with log(IC50) measure of response to the candidate agents listed in Supplementary Table 2
NSC	Agent	Probe	Gene	Gene region	Chromosome	Cytoband	Genome position	Strand	Spearman r	p-value prior to FDR adjustment	FDR adjusted p-value
751249	BEZ-235	cg04820159	AKT1	Gene body	14	q32.33	105251188	F	-0.514177	1.0052e-05	0.102058
751249	BEZ-235	cg14274357	AKT1	Gene body	14	q32.33	105251402	F	-0.537026	3.34027e-06	0.0603693
764658	INK-128	cg14274357	AKT1	Gene body	14	q32.33	105251402	F	-0.496828	2.20375e-05	0.128168
758245	ENMD-2076	cg21312695	ALK	Gene body	2	p23.2	29597701	F	-0.555063	1.32003e-06	0.0514816
757437	VS-507	cg13867683	ALK	Gene body	2	p23.2	29836448	R	-0.500177	1.90014e-05	0.124829
758873	ABT-737	cg15002683	BCL2	Gene body	18	q21.33	60967463	R	-0.502805	1.68968e-05	0.118571
758873	ABT-737	cg26397166	BCL2	Gene body	18	q21.33	60859087	F	-0.4901	2.95434e-05	0.128168
758245	ENMD-2076	cg02895736	BCL2	Gene body	18	q21.33	60874557	R	-0.488065	3.22429e-05	0.133632
758245	ENMD-2076	cg13042130	BCL2	Gene body	18	q21.33	60852122	F	0.497129	2.17474e-05	0.128168
756663	GX15-070	cg11099984	BCL2	Gene body	18	q21.33	60864615	R	0.503585	1.6315e-05	0.118367
763930	AS-703569	cg09637363	CCND1	Gene body	11	q13.3	69458644	R	-0.556839	1.2011e-06	0.0514816
751249	BEZ-235	cg01406280	CCND1	TSS1500	11	q13.3	69454447	F	0.487513	3.3015e-05	0.134131
755983	BI-2536	cg11190277	CCND1	TSS1500	11	q13.3	69455213	F	0.503373	1.64716e-05	0.118367
755983	BI-2536	cg19209049	CCND1	TSS1500	11	q13.3	69454829	F	0.481073	4.33635e-05	0.148351
759498	CYC-116	cg09637363	CCND1	Gene body	11	q13.3	69458644	R	-0.498729	2.02635e-05	0.125133
758245	ENMD-2076	cg01406280	CCND1	TSS1500	11	q13.3	69454447	F	0.549353	1.78142e-06	0.0514816
758245	ENMD-2076	cg09637363	CCND1	Gene body	11	q13.3	69458644	R	-0.57769	3.80237e-07	0.0391*
758245	ENMD-2076	cg19964454	CCND1	Gene body	11	q13.3	69458595	F	-0.501414	1.79821e-05	0.123376
759677	MLN-8237	cg09637363	CCND1	Gene body	11	q13.3	69458644	R	-0.485529	3.59289e-05	0.136608
761691	SCH-1473759	cg09637363	CCND1	Gene body	11	q13.3	69458644	R	-0.513127	1.05541e-05	0.102058
758873	ABT-737	cg24508095	CD151	3'UTR	11	p15.5	838487	R	-0.480876	4.37224e-05	0.148351
757437	VS-507	cg07513607	COL22A1	Gene body	8	q24.23	139843259	F	-0.484211	3.79939e-05	0.138014
754354	GSK-461364	cg27390443	CREBBP	Gene body	16	p13.3	3790454	F	0.489714	3.00395e-05	0.128168
764658	INK-128	cg01591591	CREBBP	Gene body	16	p13.3	3921282	F	0.482794	4.0338e-05	0.144826
759659	ABT-263	cg25627144	DLL3	TSS200	19	q13.2	39989412	F	0.492627	2.64823e-05	0.128168
758873	ABT-737	cg18124721	DLL3	TSS200	19	q13.2	39989400	F	0.485014	3.6722e-05	0.136608
758873	ABT-737	cg25627144	DLL3	TSS200	19	q13.2	39989412	F	0.550576	1.6714e-06	0.0514816
765889	ABT-348	cg08937075	EPAS1	Gene body	2	p21	46541625	F	0.554828	1.33653e-06	0.0514816
758873	ABT-737	cg07901411	EPAS1	Gene body	2	p21	46527523	R	-0.520434	7.49318e-06	0.0937257
761069	AMG-900	cg08937075	EPAS1	Gene body	2	p21	46541625	F	0.627791	1.68298e-08	0.0052*
754354	GSK-461364	cg08937075	EPAS1	Gene body	2	p21	46541625	F	0.516504	9.01788e-06	0.0994434
759677	MLN-8237	cg08937075	EPAS1	Gene body	2	p21	46541625	F	0.546197	2.09753e-06	0.0514816
758250	SNS-314	cg08937075	EPAS1	Gene body	2	p21	46541625	F	0.588028	2.08598e-07	0.0322*
768072	TAK-960	cg08937075	EPAS1	Gene body	2	p21	46541625	F	0.491993	2.72215e-05	0.128168
758245	ENMD-2076	cg09178261	EPHA2	TSS1500	1	p36.13	16482818	F	0.503938	1.60579e-05	0.118367
758245	ENMD-2076	cg12828479	EPHA2	TSS200	1	p36.13	16482773	F	0.496402	2.24542e-05	0.128168
758245	ENMD-2076	cg20908828	EPHA2	TSS200	1	p36.13	16482757	F	0.523335	6.52605e-06	0.0876097
754354	GSK-461364	cg07715257	EPHA2	Gene body	1	p36.13	16479400	F	0.506638	1.42132e-05	0.118367
761691	SCH-1473759	cg09178261	EPHA2	TSS1500	1	p36.13	16482818	F	0.508684	1.2948e-05	0.114226
761691	SCH-1473759	cg12828479	EPHA2	TSS200	1	p36.13	16482773	F	0.489625	3.01542e-05	0.128168
761691	SCH-1473759	cg20908828	EPHA2	TSS200	1	p36.13	16482757	F	0.51288	1.06755e-05	0.102058
762151	TAK-901	cg09178261	EPHA2	TSS1500	1	p36.13	16482818	F	0.486882	3.39164e-05	0.134259
762151	TAK-901	cg20908828	EPHA2	TSS200	1	p36.13	16482757	F	0.495119	2.37545e-05	0.128168
761069	AMG-900	cg08558971	EZH2	5'UTR	7	q36.1	148544468	R	0.492668	2.64362e-05	0.128168
759498	CYC-116	cg08558971	EZH2	5'UTR	7	q36.1	148544468	R	0.545559	2.16754e-06	0.0514816
758250	SNS-314	cg08558971	EZH2	5'UTR	7	q36.1	148544468	R	0.546367	2.07925e-06	0.0514816
757437	VS-507	cg24127218	FGFR1	5'UTR, Gene body	8	p11.22	38312281	F	-0.503356	1.64842e-05	0.118367
757437	VS-507	cg02862626	FGFR2	Gene body	10	q26.13	123325527	F	-0.514717	9.8027e-06	0.102058
757437	VS-507	cg07344086	FGFR2	Gene body	10	q26.13	123278338	R	-0.517882	8.45293e-06	0.0966658
757437	VS-507	cg10280007	FGFR2	Gene body	10	q26.13	123313831	R	-0.511591	1.13307e-05	0.102898
757437	VS-507	cg11836372	FGFR2	TSS200, 5'UTR, TSS1500	10	q26.13	123353822	F	-0.533413	3.99753e-06	0.0649632
757437	VS-507	cg15049101	FGFR2	TSS200, 5'UTR, TSS1500	10	q26.13	123353889	R	-0.489995	2.96777e-05	0.128168
757437	VS-507	cg16030006	FGFR2	1st Exon, 5'UTR, Gene body	10	q26.13	123357754	R	0.526371	5.63948e-06	0.0797591
758873	ABT-737	cg06447819	FHIT	5'UTR	3	p14.2	60523296	F	-0.550216	1.70315e-06	0.0514816
758873	ABT-737	cg06501038	FHIT	Gene body	3	p14.2	59760481	R	-0.4951	2.37743e-05	0.128168
758873	ABT-737	cg25921543	FHIT	Gene body	3	p14.2	59980762	F	-0.497122	2.1754e-05	0.128168
764487	BGJ-398	cg02215217	FMN2	Gene body	1	q43	240457920	F	0.484306	3.78417e-05	0.138014
758245	ENMD-2076	cg00997798	FMN2	Gene body	1	q43	240612744	F	0.494018	2.49259e-05	0.128168
764487	BGJ-398	cg11852333	IGF1R	Gene body	15	q26.3	99328792	F	0.487909	3.24595e-05	0.133632
764658	INK-128	cg11852333	IGF1R	Gene body	15	q26.3	99328792	F	0.526212	5.68294e-06	0.0797591
759659	ABT-263	cg19008649	IGFBP5	TSS200	2	q35	217560292	F	0.48175	4.21476e-05	0.148351
755983	BI-2536	cg01062470	KIF24	5'UTR	9	p13.3	34316383	F	0.540266	2.83847e-06	0.058039
768072	TAK-960	cg01062470	KIF24	5'UTR	9	p13.3	34316383	F	0.557094	1.18489e-06	0.0514816
757437	VS-507	cg11888039	KIF3B	Gene body	20	q11.21	30918044	F	-0.520167	7.58873e-06	0.0937257
768072	TAK-960	cg05884205	KIF3C	Gene body	2	p23.3	26160336	R	0.500923	1.83805e-05	0.123376
764658	INK-128	cg18233242	KIF6	Gene body	6	p21.2	39337709	R	0.485027	3.67023e-05	0.136608
764658	INK-128	cg20364471	KIF6	Gene body	6	p21.2	39607481	F	0.489511	3.03022e-05	0.128168
755983	BI-2536	cg15924693	KIFC1	TSS1500	6	p21.32	33359001	R	0.512415	1.09076e-05	0.102058
141540	Etoposide	cg17371555	KIFC2	Gene body	8	q24.3	145692788	F	0.518992	1.54816e-05	0.118367
758873	ABT-737	cg19823803	KIT	Gene body	4	q12	55549850	R	-0.539118	3.00754e-06	0.058039
759659	ABT-263	cg04667586	MDM2	Gene body, TSS200	12	q15	69202638	R	0.506962	1.40055e-05	0.118367
768072	TAK-960	cg08526705	MYC	Gene body	8	q24.21	128753029	F	0.543167	2.44984e-06	0.0540306
758873	ABT-737	cg18612880	NCAM1	Gene body	11	q23.2	113067492	R	-0.493663	2.5315e-05	0.128168
759677	MLN-8237	cg20635265	NEDD9	Gene body	6	p24.2	11225653	R	0.490538	2.8991e-05	0.128168
758873	ABT-737	cg05006277	NFIB	Gene body	9	p22.3	14243730	R	-0.48144	4.27009e-05	0.148351
751249	BEZ-235	cg08361238	PTGFRN	TSS1500	1	p13.1	117452304	F	0.503967	1.60371e-05	0.118367
758245	ENMD-2076	cg11481461	RGS7	Gene body	1	q43	241017874	F	0.519094	7.98371e-06	0.0948115
753686	Olaparib	cg02490920	SEMA3B	TSS1500	3	p21.31	50304406	F	0.526358	5.64306e-06	0.0797591
753686	Olaparib	cg22927302	SEMA3B	TSS1500	3	p21.31	50304463	R	0.491109	2.82838e-05	0.128168
758255	Teniposide	cg18108623	SLFN11	TSS1500	17	q12	33701321	R	0.498904	2.01067e-05	0.125133
609699	Topotecan	cg18108623	SLFN11	TSS1500	17	q12	33701321	R	0.481112	4.32915e-05	0.148351
609699	Topotecan	cg18124488	SLFN11	Gene body	17	q12	33679797	F	-0.487051	3.3673e-05	0.134259
763930	AS-703569	cg05774868	STARD9	Gene body	15	q15.2	42999543	F	-0.490857	2.85938e-05	0.128168
764658	INK-128	cg19324940	TCF21	3'UTR	6	q23.2	134213992	F	0.493612	2.53714e-05	0.128168
758873	ABT-737	cg04523603	TP73	Gene body	1	p36.32	3622085	R	-0.495832	2.30242e-05	0.128168
758873	ABT-737	cg12268562	TP73	Gene body	1	p36.32	3625409	R	-0.493053	2.59973e-05	0.128168
226080	Rapamycin	cg20782778	YAP1	Gene body	11	q22.1	101982138	R	0.490431	2.91252e-05	0.128168
761691	SCH-1473759	cg26442883	ZNF423	Gene body	16	q12.1	49686662	R	-0.498946	2.00697e-05	0.125133
762151	TAK-901	cg26442883	ZNF423	Gene body	16	q12.1	49686662	R	-0.53598	3.51932e-06	0.0603693
757437	VS-507	cg02440282	ZNF423	Gene body, 5'UTR	16	q12.1	49848181	R	-0.485622	3.57868e-05	0.136608
757437	VS-507	cg02533723	ZNF423	5'UTR	16	q12.1	49891439	F	0.485549	3.58973e-05	0.136608
Listed are the probes that were associated with drug response with FDR adjusted p-value <0. 15.
Gene and gene region annotation are provided according to Illumina EPIC array annotation according to the UCSC genome browser annotation.
If a probe was annotated to be in multiple regions of a gene due to multiple splicing, all annotated gene regions are listed.
TSS1500, 200–1500 bases upstream of the transcriptional start site (TSS); TSS200, 0–200 bases upstream of TSS; 5’UTR, within the 5' untranslated region, between the TSS and the ATG start site; 1st Exon, first exon; ExonBnd, Exon boundary; Gene body, Body of the gene (between the ATG start site and the stop codon); 3’UTR, within the 3’ untranslated region, between the stop codon and poly A signal.
R, reverse genome strand; F, forward genome strand
