# Supplementary material for: Epigenome-wide DNA methylation analysis of small cell lung cancer cell lines suggests potential chemotherapy targets
Source: Clin Epigenetics. 2020 Jun 25;12:93. doi: 10.1186/s13148-020-00876-8 (PMC7318526; doi:10.1186/s13148-020-00876-8)
Supplement: Supplementary file 8 — Additional file 8: Supplementary Table 8. Correlations of candidate gene regions with log(IC50) of candidate antitumor agents that satisfied pFDR < 0.15. [file 13148_2020_876_MOESM8_ESM.xlsx]

## Sheet: SCLC single agent region full m
Supplementary Table 8. Correlations of candidate gene regions with log(IC50) of candidate antitumor agents that satisfied pFDR < 0.15
NSC	Agent	Gene	Region	Chromosome	Cytoband	Number of probes in gene region	Spearman r for region methylation vs log(IC50	Spearman pO for region methylation vs log(IC50)	pFDR for region methylation vs log(IC50)	Highest Pearson |r| for expression vs log(IC50)	Lowest Pearson p for expression vs log(IC50)	Highest Spearman |r| for expression vs region methylation	Lowest Spearman p for expression vs average region methylation	Transcript cluster ID with lowest Spearman p for expression vs region methylation	Annotation of the transcript with lowest Pearson p for expression vs log(IC50)
759659	ABT-263	CD151	UTR3	11	p15.5	1	-0.465145	8.32e-05	0.134676	0.378109	0.00160652	-0.297027	0.0154403	3316344	NM_004357 // CD151 // CD151 molecule (Raph blood group) // 11p15.5 // 977 /// NM_139029 // CD151 // CD151 molecule (Raph blood group) // 11p15.5 // 977 /// NM_139030 // CD151 // CD151 molecule (Raph blood group) // 11p15.5 // 977 /// NM_001039490 // CD151 // CD151 molecule (Raph blood group) // 11p15.5 // 977 /// ENST00000397420 // CD151 // CD151 molecule (Raph blood group) // 11p15.5 // 977 /// …
758873	ABT-737	CD151	UTR3	11	p15.5	1	-0.480876	4.37e-05	0.125997	0.426606	0.00031837	-0.297027	0.0154403	3316344	NM_004357 // CD151 // CD151 molecule (Raph blood group) // 11p15.5 // 977 /// NM_139029 // CD151 // CD151 molecule (Raph blood group) // 11p15.5 // 977 /// NM_139030 // CD151 // CD151 molecule (Raph blood group) // 11p15.5 // 977 /// NM_001039490 // CD151 // CD151 molecule (Raph blood group) // 11p15.5 // 977 /// ENST00000397420 // CD151 // CD151 molecule (Raph blood group) // 11p15.5 // 977 /// …
758873	ABT-737	DLL3	TSS200	19	q13.2	5	0.476211	5.31e-05	0.125997	-0.413905	0.000498159	-0.402159	0.000816159	3833122	NM_016941 // DLL3 // delta-like 3 (Drosophila) // 19q13 // 10683 /// NM_203486 // DLL3 // delta-like 3 (Drosophila) // 19q13 // 10683 /// ENST00000205143 // DLL3 // delta-like 3 (Drosophila) // 19q13 // 10683 /// ENST00000356433 // DLL3 // delta-like 3 (Drosophila) // 19q13 // 10683 /// BC000218 // DLL3 // delta-like 3 (Drosophila) // 19q13 // 10683
758245	ENMD-2076	EPHA2	TSS200	1	p36.13	4	0.489273	3.06e-05	0.116251	-0.208986	0.0896539	-0.383238	0.00149238	2397948	NM_004431 // EPHA2 // EPH receptor A2 // 1p36 // 1969 /// ENST00000407976 // EPHA2 // EPH receptor A2 // 1p36 // 1969 /// ENST00000358432 // EPHA2 // EPH receptor A2 // 1p36 // 1969 /// BC037166 // EPHA2 // EPH receptor A2 // 1p36 // 1969
761691	SCH-1473759	EPHA2	TSS200	1	p36.13	4	0.467075	7.7e-05	0.134676	-0.162816	0.188029	-0.383238	0.00149238	2397948	NM_004431 // EPHA2 // EPH receptor A2 // 1p36 // 1969 /// ENST00000407976 // EPHA2 // EPH receptor A2 // 1p36 // 1969 /// ENST00000358432 // EPHA2 // EPH receptor A2 // 1p36 // 1969 /// BC037166 // EPHA2 // EPH receptor A2 // 1p36 // 1969
762151	TAK-901	EPHA2	TSS200	1	p36.13	4	0.454891	0.000124423	0.140645	-0.114511	0.356158	-0.383238	0.00149238	2397948	NM_004431 // EPHA2 // EPH receptor A2 // 1p36 // 1969 /// ENST00000407976 // EPHA2 // EPH receptor A2 // 1p36 // 1969 /// ENST00000358432 // EPHA2 // EPH receptor A2 // 1p36 // 1969 /// BC037166 // EPHA2 // EPH receptor A2 // 1p36 // 1969
761069	AMG-900	EZH2	UTR5	7	q36.1	17	0.476353	5.28e-05	0.125997	-0.0303932	0.807112	0.266465	0.0305661	3078348	NM_004456 // EZH2 // enhancer of zeste homolog 2 (Drosophila) // 7q35-q36 // 2146 /// NM_152998 // EZH2 // enhancer of zeste homolog 2 (Drosophila) // 7q35-q36 // 2146 /// ENST00000320356 // EZH2 // enhancer of zeste homolog 2 (Drosophila) // 7q35-q36 // 2146 /// ENST00000350995 // EZH2 // enhancer of zeste homolog 2 (Drosophila) // 7q35-q36 // 2146 /// AB208895 // EZH2 // enhancer of zeste homol…
764487	BGJ-398	EZH2	UTR5	7	q36.1	17	0.498847	2.02e-05	0.109356	0.141348	0.253891	0.266465	0.0305661	3078348	NM_004456 // EZH2 // enhancer of zeste homolog 2 (Drosophila) // 7q35-q36 // 2146 /// NM_152998 // EZH2 // enhancer of zeste homolog 2 (Drosophila) // 7q35-q36 // 2146 /// ENST00000320356 // EZH2 // enhancer of zeste homolog 2 (Drosophila) // 7q35-q36 // 2146 /// ENST00000350995 // EZH2 // enhancer of zeste homolog 2 (Drosophila) // 7q35-q36 // 2146 /// AB208895 // EZH2 // enhancer of zeste homol…
759498	CYC-116	EZH2	UTR5	7	q36.1	17	0.463378	8.92e-05	0.134676	-0.0161775	0.896618	0.266465	0.0305661	3078348	NM_004456 // EZH2 // enhancer of zeste homolog 2 (Drosophila) // 7q35-q36 // 2146 /// NM_152998 // EZH2 // enhancer of zeste homolog 2 (Drosophila) // 7q35-q36 // 2146 /// ENST00000320356 // EZH2 // enhancer of zeste homolog 2 (Drosophila) // 7q35-q36 // 2146 /// ENST00000350995 // EZH2 // enhancer of zeste homolog 2 (Drosophila) // 7q35-q36 // 2146 /// AB208895 // EZH2 // enhancer of zeste homol…
758250	SNS-314	EZH2	UTR5	7	q36.1	17	0.467855	7.46e-05	0.134676	-0.0443671	0.721465	0.266465	0.0305661	3078348	NM_004456 // EZH2 // enhancer of zeste homolog 2 (Drosophila) // 7q35-q36 // 2146 /// NM_152998 // EZH2 // enhancer of zeste homolog 2 (Drosophila) // 7q35-q36 // 2146 /// ENST00000320356 // EZH2 // enhancer of zeste homolog 2 (Drosophila) // 7q35-q36 // 2146 /// ENST00000350995 // EZH2 // enhancer of zeste homolog 2 (Drosophila) // 7q35-q36 // 2146 /// AB208895 // EZH2 // enhancer of zeste homol…
141540	Etoposide	HAND1	TSS200	5	q33.2	5	0.51386	1.94e-05	0.109356	0.0202485	0.874839	-0.187637	0.131381	2882747	NM_004821 // HAND1 // heart and neural crest derivatives expressed 1 // 5q33 // 9421 /// ENST00000231121 // HAND1 // heart and neural crest derivatives expressed 1 // 5q33 // 9421 /// AF061756 // HAND1 // heart and neural crest derivatives expressed 1 // 5q33 // 9421
609699	Topotecan	HAND1	TSS200	5	q33.2	5	0.461598	9.58e-05	0.134676	-0.133214	0.282518	-0.187637	0.131381	2882747	NM_004821 // HAND1 // heart and neural crest derivatives expressed 1 // 5q33 // 9421 /// ENST00000231121 // HAND1 // heart and neural crest derivatives expressed 1 // 5q33 // 9421 /// AF061756 // HAND1 // heart and neural crest derivatives expressed 1 // 5q33 // 9421
773261	SB-743921	HES1	UTR3	3	q29	1	-0.45128	0.000142946	0.143295	0.280737	0.0213817	-0.492177	2.70053e-05	2658595	NM_005524 // HES1 // hairy and enhancer of split 1, (Drosophila) // 3q28-q29 // 3280 /// ENST00000232424 // HES1 // hairy and enhancer of split 1, (Drosophila) // 3q28-q29 // 3280 /// BC039152 // HES1 // hairy and enhancer of split 1, (Drosophila) // 3q28-q29 // 3280
751249	BEZ-235	IGFBP5	TSS1500	2	q35	5	0.459343	0.000104629	0.140645	0.169147	0.171201	0.203488	0.101264	2598828	NM_000599 // IGFBP5 // insulin-like growth factor binding protein 5 // 2q33-q36 // 3488 /// ENST00000233813 // IGFBP5 // insulin-like growth factor binding protein 5 // 2q33-q36 // 3488 /// M65062 // IGFBP5 // insulin-like growth factor binding protein 5 // 2q33-q36 // 3488
758245	ENMD-2076	IGFBP5	TSS1500	2	q35	5	0.488062	3.22e-05	0.116251	0.363462	0.0025012	0.203488	0.101264	2598828	NM_000599 // IGFBP5 // insulin-like growth factor binding protein 5 // 2q33-q36 // 3488 /// ENST00000233813 // IGFBP5 // insulin-like growth factor binding protein 5 // 2q33-q36 // 3488 /// M65062 // IGFBP5 // insulin-like growth factor binding protein 5 // 2q33-q36 // 3488
764658	INK-128	IGFBP5	TSS1500	2	q35	5	0.510725	1.18e-05	0.0895606	0.296868	0.0147073	0.203488	0.101264	2598828	NM_000599 // IGFBP5 // insulin-like growth factor binding protein 5 // 2q33-q36 // 3488 /// ENST00000233813 // IGFBP5 // insulin-like growth factor binding protein 5 // 2q33-q36 // 3488 /// M65062 // IGFBP5 // insulin-like growth factor binding protein 5 // 2q33-q36 // 3488
759677	MLN-8237	IGFBP5	TSS1500	2	q35	5	0.454927	0.000124252	0.140645	0.249159	0.0420263	0.203488	0.101264	2598828	NM_000599 // IGFBP5 // insulin-like growth factor binding protein 5 // 2q33-q36 // 3488 /// ENST00000233813 // IGFBP5 // insulin-like growth factor binding protein 5 // 2q33-q36 // 3488 /// M65062 // IGFBP5 // insulin-like growth factor binding protein 5 // 2q33-q36 // 3488
758250	SNS-314	IGFBP5	TSS1500	2	q35	5	0.455618	0.000120974	0.140645	0.223789	0.0686856	0.203488	0.101264	2598828	NM_000599 // IGFBP5 // insulin-like growth factor binding protein 5 // 2q33-q36 // 3488 /// ENST00000233813 // IGFBP5 // insulin-like growth factor binding protein 5 // 2q33-q36 // 3488 /// M65062 // IGFBP5 // insulin-like growth factor binding protein 5 // 2q33-q36 // 3488
754354	GSK-461364	KDM1A	Gene body	1	p36.12	11	0.472195	6.26e-05	0.134676	-0.140101	0.258147	-0.24361	0.0487141	2325002	NM_001009999 // KDM1A // lysine (K)-specific demethylase 1A // 1p36.12 // 23028 /// NM_015013 // KDM1A // lysine (K)-specific demethylase 1A // 1p36.12 // 23028 /// ENST00000356634 // KDM1A // lysine (K)-specific demethylase 1A // 1p36.12 // 23028 /// BC040194 // KDM1A // lysine (K)-specific demethylase 1A // 1p36.12 // 23028
773261	SB-743921	KDM1A	Gene body	1	p36.12	11	0.461888	9.47e-05	0.134676	-0.184444	0.135128	-0.24361	0.0487141	2325002	NM_001009999 // KDM1A // lysine (K)-specific demethylase 1A // 1p36.12 // 23028 /// NM_015013 // KDM1A // lysine (K)-specific demethylase 1A // 1p36.12 // 23028 /// ENST00000356634 // KDM1A // lysine (K)-specific demethylase 1A // 1p36.12 // 23028 /// BC040194 // KDM1A // lysine (K)-specific demethylase 1A // 1p36.12 // 23028
768072	TAK-960	KDM1A	Gene body	1	p36.12	11	0.548589	1.85e-06	0.0352*	-0.232542	0.0582691	-0.24361	0.0487141	2325002	NM_001009999 // KDM1A // lysine (K)-specific demethylase 1A // 1p36.12 // 23028 /// NM_015013 // KDM1A // lysine (K)-specific demethylase 1A // 1p36.12 // 23028 /// ENST00000356634 // KDM1A // lysine (K)-specific demethylase 1A // 1p36.12 // 23028 /// BC040194 // KDM1A // lysine (K)-specific demethylase 1A // 1p36.12 // 23028
764658	INK-128	KIF1C	UTR5	17	p13.2	4	0.454581	0.00012592	0.140645	-0.403832	0.00070183	-0.639147	7.67077e-09	3707431	NM_006612 // KIF1C // kinesin family member 1C // 17p13.2 // 10749 /// ENST00000320785 // KIF1C // kinesin family member 1C // 17p13.2 // 10749 /// BC034993 // KIF1C // kinesin family member 1C // 17p13.2 // 10749
757437	VS-507	KIF3B	Gene body	20	q11.21	7	-0.478812	4.77e-05	0.125997	0.193757	0.116171	-0.471981	6.3142e-05	3881824	NM_004798 // KIF3B // kinesin family member 3B // 20q11.21 // 9371 /// ENST00000375712 // KIF3B // kinesin family member 3B // 20q11.21 // 9371 /// BC136310 // KIF3B // kinesin family member 3B // 20q11.21 // 9371 /// ENST00000418717 // KIF3B // kinesin family member 3B // 20q11.21 // 9371
751249	BEZ-235	KIF6	UTR3	6	p21.2	1	0.4512	0.000143385	0.143295	0.272538	0.0256638	0.301537	0.0138759	2952959	NM_145027 // KIF6 // kinesin family member 6 // 6p21.2 // 221458 /// ENST00000287152 // KIF6 // kinesin family member 6 // 6p21.2 // 221458 /// BC143444 // KIF6 // kinesin family member 6 // 6p21.2 // 221458 /// BC117307 // KIF6 // kinesin family member 6 // 6p21.2 // 221458 /// BC143445 // KIF6 // kinesin family member 6 // 6p21.2 // 221458 /// BC022074 // KIF6 // kinesin family member 6 // 6p21…
764658	INK-128	KIF6	UTR3	6	p21.2	1	0.451339	0.000142627	0.143295	0.214204	0.081753	0.301537	0.0138759	2952959	NM_145027 // KIF6 // kinesin family member 6 // 6p21.2 // 221458 /// ENST00000287152 // KIF6 // kinesin family member 6 // 6p21.2 // 221458 /// BC143444 // KIF6 // kinesin family member 6 // 6p21.2 // 221458 /// BC117307 // KIF6 // kinesin family member 6 // 6p21.2 // 221458 /// BC143445 // KIF6 // kinesin family member 6 // 6p21.2 // 221458 /// BC022074 // KIF6 // kinesin family member 6 // 6p21…
766270	ABT-199	MDM2	TSS200	12	q15	7	0.481937	4.18e-05	0.125997	-0.164027	0.184721	-0.426898	0.000350798	3421300	NM_002392 // MDM2 // Mdm2 p53 binding protein homolog (mouse) // 12q14.3-q15 // 4193 /// ENST00000462284 // MDM2 // Mdm2 p53 binding protein homolog (mouse) // 12q14.3-q15 // 4193 /// AK290341 // MDM2 // Mdm2 p53 binding protein homolog (mouse) // 12q14.3-q15 // 4193 /// ENST00000350057 // MDM2 // Mdm2 p53 binding protein homolog (mouse) // 12q14.3-q15 // 4193 /// ENST00000311440 // MDM2 // Mdm2 …
759659	ABT-263	MDM2	TSS200	12	q15	7	0.523411	6.5e-06	0.0617316	-0.401657	0.000754686	-0.426898	0.000350798	3421300	NM_002392 // MDM2 // Mdm2 p53 binding protein homolog (mouse) // 12q14.3-q15 // 4193 /// ENST00000462284 // MDM2 // Mdm2 p53 binding protein homolog (mouse) // 12q14.3-q15 // 4193 /// AK290341 // MDM2 // Mdm2 p53 binding protein homolog (mouse) // 12q14.3-q15 // 4193 /// ENST00000350057 // MDM2 // Mdm2 p53 binding protein homolog (mouse) // 12q14.3-q15 // 4193 /// ENST00000311440 // MDM2 // Mdm2 …
758873	ABT-737	MDM2	TSS200	12	q15	7	0.5287	5.04e-06	0.0617316	-0.386657	0.001229	-0.426898	0.000350798	3421300	NM_002392 // MDM2 // Mdm2 p53 binding protein homolog (mouse) // 12q14.3-q15 // 4193 /// ENST00000462284 // MDM2 // Mdm2 p53 binding protein homolog (mouse) // 12q14.3-q15 // 4193 /// AK290341 // MDM2 // Mdm2 p53 binding protein homolog (mouse) // 12q14.3-q15 // 4193 /// ENST00000350057 // MDM2 // Mdm2 p53 binding protein homolog (mouse) // 12q14.3-q15 // 4193 /// ENST00000311440 // MDM2 // Mdm2 …
757437	VS-507	MYCN	UTR5	2	p24.3	10	0.455197	0.000122958	0.140645	-0.237561	0.0529003	-0.460265	0.000100911	2470838	NM_005378 // MYCN // v-myc myelocytomatosis viral related oncogene, neuroblastoma derived (avian) // 2p24.1 // 4613 /// ENST00000396041 // MYCN // v-myc myelocytomatosis viral related oncogene, neuroblastoma derived (avian) // 2p24.1 // 4613 /// ENST00000281043 // MYCN // v-myc myelocytomatosis viral related oncogene, neuroblastoma derived (avian) // 2p24.1 // 4613 /// BC002712 // MYCN // v-myc m…
765889	ABT-348	NCAM1	TSS200	11	q23.2	3	0.457653	0.000111772	0.140645	0.157931	0.201807	0.050561	0.686823	3349293	NM_181351 // NCAM1 // neural cell adhesion molecule 1 // 11q23.1 // 4684 /// NM_000615 // NCAM1 // neural cell adhesion molecule 1 // 11q23.1 // 4684 /// NM_001076682 // NCAM1 // neural cell adhesion molecule 1 // 11q23.1 // 4684 /// ENST00000316851 // NCAM1 // neural cell adhesion molecule 1 // 11q23.1 // 4684 /// ENST00000397963 // NCAM1 // neural cell adhesion molecule 1 // 11q23.1 // 4684 ///…
771532	RG-7603	NKX2-1	TSS200	14	q13.3	5	-0.450009	0.000150049	0.146109	0.336452	0.00537251	-0.265669	0.0310859	3561381	NM_003317 // NKX2-1 // NK2 homeobox 1 // 14q13 // 7080 /// NM_001079668 // NKX2-1 // NK2 homeobox 1 // 14q13 // 7080 /// NM_001101341 // SFTA3 // surfactant associated 3 // 14q13.3 // 253970 /// U33749 // NKX2-1 // NK2 homeobox 1 // 14q13 // 7080 /// AK027147 // SFTA3 // surfactant associated 3 // 14q13.3 // 253970
758873	ABT-737	PLK3	Gene body	1	p34.1	7	-0.471475	6.45e-05	0.134676	0.357804	0.00295166	-0.388448	0.00126835	2334191	NM_004073 // PLK3 // polo-like kinase 3 // 1p34.1 // 1263 /// ENST00000372201 // PLK3 // polo-like kinase 3 // 1p34.1 // 1263 /// AJ293866 // PLK3 // polo-like kinase 3 // 1p34.1 // 1263
751249	BEZ-235	PTGFRN	TSS1500	1	p13.1	5	0.556521	1.22e-06	0.0352*	-0.218879	0.0751524	-0.478582	4.81156e-05	2353717	NM_020440 // PTGFRN // prostaglandin F2 receptor negative regulator // 1p13.1 // 5738 /// ENST00000393203 // PTGFRN // prostaglandin F2 receptor negative regulator // 1p13.1 // 5738 /// BC152454 // PTGFRN // prostaglandin F2 receptor negative regulator // 1p13.1 // 5738
764658	INK-128	PTGFRN	TSS1500	1	p13.1	5	0.487706	3.27e-05	0.116251	-0.238432	0.0520106	-0.478582	4.81156e-05	2353717	NM_020440 // PTGFRN // prostaglandin F2 receptor negative regulator // 1p13.1 // 5738 /// ENST00000393203 // PTGFRN // prostaglandin F2 receptor negative regulator // 1p13.1 // 5738 /// BC152454 // PTGFRN // prostaglandin F2 receptor negative regulator // 1p13.1 // 5738
753686	Olaparib	SEMA3B	UTR5	3	p21.31	7	0.463984	8.71e-05	0.134676	-0.0815151	0.511975	0.0714122	0.568814	2622696	NM_004636 // SEMA3B // sema domain, immunoglobulin domain (Ig), short basic domain, secreted, (semaphorin) 3B // 3p21.3 // 7869 /// NM_001005914 // SEMA3B // sema domain, immunoglobulin domain (Ig), short basic domain, secreted, (semaphorin) 3B // 3p21.3 // 7869 /// AB209322 // SEMA3B // sema domain, immunoglobulin domain (Ig), short basic domain, secreted, (semaphorin) 3B // 3p21.3 // 7869
767125	BMN-673	SLFN11	Gene body	17	q12	1	-0.461725	9.53e-05	0.134676	-0.589923	1.49439e-07	0.747476	5.61468e-13	3753500	NM_001104587 // SLFN11 // schlafen family member 11 // 17q12 // 91607 /// NM_001104588 // SLFN11 // schlafen family member 11 // 17q12 // 91607 /// NM_001104590 // SLFN11 // schlafen family member 11 // 17q12 // 91607 /// NM_001104589 // SLFN11 // schlafen family member 11 // 17q12 // 91607 /// NM_152270 // SLFN11 // schlafen family member 11 // 17q12 // 91607 /// NM_144682 // SLFN13 // schlafen …
758255	Teniposide	SLFN11	Gene body	17	q12	1	-0.463579	8.85e-05	0.134676	-0.526449	4.74252e-06	0.747476	5.61468e-13	3753500	NM_001104587 // SLFN11 // schlafen family member 11 // 17q12 // 91607 /// NM_001104588 // SLFN11 // schlafen family member 11 // 17q12 // 91607 /// NM_001104590 // SLFN11 // schlafen family member 11 // 17q12 // 91607 /// NM_001104589 // SLFN11 // schlafen family member 11 // 17q12 // 91607 /// NM_152270 // SLFN11 // schlafen family member 11 // 17q12 // 91607 /// NM_144682 // SLFN13 // schlafen …
609699	Topotecan	SLFN11	Gene body	17	q12	1	-0.487051	3.37e-05	0.116251	-0.586758	1.80723e-07	0.747476	5.61468e-13	3753500	NM_001104587 // SLFN11 // schlafen family member 11 // 17q12 // 91607 /// NM_001104588 // SLFN11 // schlafen family member 11 // 17q12 // 91607 /// NM_001104590 // SLFN11 // schlafen family member 11 // 17q12 // 91607 /// NM_001104589 // SLFN11 // schlafen family member 11 // 17q12 // 91607 /// NM_152270 // SLFN11 // schlafen family member 11 // 17q12 // 91607 /// NM_144682 // SLFN13 // schlafen …
754355	MK-4827	TP53	UTR5	17	p13.1	28	0.453389	0.00013184	0.14305	-0.00531464	0.965954	-0.109572	0.381138	3743906	NM_000546 // TP53 // tumor protein p53 // 17p13.1 // 7157 /// NM_001126112 // TP53 // tumor protein p53 // 17p13.1 // 7157 /// NM_001126114 // TP53 // tumor protein p53 // 17p13.1 // 7157 /// NM_001126113 // TP53 // tumor protein p53 // 17p13.1 // 7157 /// NM_001126115 // TP53 // tumor protein p53 // 17p13.1 // 7157 /// NM_001126116 // TP53 // tumor protein p53 // 17p13.1 // 7157 /// NM_001126117…
The entries in the table are sorted by the FDR adjusted p-value of correlation of average region methylation with drug response (pFDR).
An asterisk (*) indicates pFDR < 0.05.
r, Spearman correlation coefficient; r, Pearson correlation coefficient; pO, p-value from Spearman correlation prior to FDR adjustment; pFDR, FDR adjusted p-value
Number of probes in gene region, provides the number of probes annotated by the Illumina Infinium MethylationEPIC BeadChip manifest annotation [18] according to the UCSC genome browser as belonging to a particular gene region.
Methylation beta-values of all such probes were combined to compute the average region methylation value.
Correlation results of log2 of expression of the most strongly correlated transcript with gene region methylation and with log(IC50) are provided for those genes that had matching transcript data in the Affymetrix GeneChip®Human Exon 1.0 ST Array.
Among multiple transcripts matching the same gene, the best matching transcript or miRNA was identified by finding all Affymetrix transcripts or NanoString miRNA with matching gene names and by selecting the most significant transcript from Spearman correlation
between log2 of transcript or miRNA expression and average gene region methylation
We also provide the NCBI or Ensembl ID of the transcript with a matching gene name that had the most significant Pearson correlation between log2 of transcript expression with log(IC50) of the agent associated with gene region methylation,
or a matching miRNA name with available NanoString expression measures
