# Supplementary material for: Epigenome-wide DNA methylation analysis of small cell lung cancer cell lines suggests potential chemotherapy targets
Source: Clin Epigenetics. 2020 Jun 25;12:93. doi: 10.1186/s13148-020-00876-8 (PMC7318526; doi:10.1186/s13148-020-00876-8)
Supplement: Supplementary file 9 — Additional file 9: Supplementary Data 1. Methylation beta-values and Illumina EPIC array annotation of probes which passed QC and filtering and are located within or adjacent to the SNED1 gene. [file 13148_2020_876_MOESM9_ESM.xlsx]

## Sheet: SNED1 probes
Supplementary Data 1. Methylation beta-values and Illumina EPIC array annotation of probes which passed QC and filtering and are located within or adjacent to the SNED1 gene
The list of probes includes all Illumina EPIC array probes which passed the QC and filtering and were annotated as belonging to SNED1 or dually annotated as belonging to SNED1 and one or more other genes
according to the USCS Genome browser annotation.
The values for the probe cg13178916, which was associated with response to several agents, are highlighted in orange.
The order of the probes corresponds to their chromosomal location (MAPINFO).
Probe	SW1271	SPH77	NCI-H889	NCI-H865	NCI-H847	NCI-H841	NCI H82	NCI-H774	NCI-H748	NCI-H735	NCI-H720	NCI-H719	NCI-H711	NCI-H69	NCI-H660	NCI-H526	NCI-H524	NCI-H510	NCI-H446	NCI-H378	NCI-H345	NCI-H28	NCI-H250	NCI-H2330	NCI-H220	NCI-H2198	NCI-H2171	NCI-H2141	NCI-H211	NCI-H2107	NCI-H209	NCI-H2081	NCI-H2066	NCI-H2029	NCI-H1963	NCI-H196	NCI-H1930	NCI-H1882	NCI-H1876	NCI-H187	NCI-H1836	NCI-H1694	NCI-H1688	NCI-H1672	NCI-H1650	NCI-H1618	NCI-H1522	NCI-H146	NCI-H1436
cg16937168	0.812	0.214	0.76	0.72	0.715	0.669	0.08	0.705	0.777	0.759	0.719	0.116	0.749	0.71	0.5	0.773	0.686	0.673	0.309	0.703	0.8	0.767	0.735	0.785	0.862	0.838	0.83	0.782	0.19	0.786	0.492	0.745	0.822	0.822	0.673	0.766	0.704	0.748	0.693	0.617	0.564	0.639	0.643	0.809	0.824	0.497	0.256	0.821	0.37
cg03785076	0.751	0.122	0.763	0.645	0.715	0.641	0.155	0.534	0.768	0.745	0.768	0.094	0.726	0.766	0.463	0.738	0.751	0.497	0.531	0.704	0.767	0.707	0.632	0.817	0.85	0.846	0.859	0.759	0.273	0.837	0.522	0.84	0.477	0.809	0.762	0.783	0.73	0.773	0.74	0.572	0.778	0.695	0.391	0.784	0.703	0.53	0.779	0.759	0.148
cg21304158	0.668	0.112	0.625	0.536	0.638	0.62	0.19	0.44	0.557	0.672	0.63	0.092	0.618	0.697	0.495	0.509	0.787	0.357	0.352	0.563	0.66	0.72	0.518	0.631	0.813	0.81	0.779	0.711	0.29	0.695	0.315	0.617	0.779	0.682	0.577	0.713	0.627	0.636	0.522	0.485	0.489	0.574	0.446	0.736	0.747	0.651	0.312	0.729	0.109
cg15550398	0.051	0.053	0.255	0.061	0.186	0.048	0.086	0.063	0.079	0.066	0.245	0.057	0.517	0.197	0.068	0.068	0.148	0.089	0.408	0.137	0.072	0.055	0.096	0.321	0.178	0.069	0.71	0.177	0.109	0.252	0.105	0.168	0.051	0.082	0.2	0.099	0.08	0.113	0.116	0.081	0.288	0.42	0.051	0.12	0.045	0.249	0.461	0.064	0.755
cg11769456	0.05	0.053	0.068	0.042	0.037	0.03	0.056	0.053	0.033	0.043	0.067	0.048	0.028	0.052	0.04	0.033	0.042	0.057	0.072	0.035	0.043	0.038	0.055	0.054	0.031	0.051	0.045	0.045	0.056	0.045	0.058	0.045	0.029	0.034	0.03	0.096	0.061	0.086	0.059	0.042	0.025	0.034	0.036	0.042	0.046	0.066	0.03	0.058	0.04
cg27472905	0.034	0.044	0.051	0.051	0.042	0.036	0.048	0.042	0.035	0.038	0.051	0.039	0.043	0.044	0.057	0.035	0.04	0.039	0.082	0.038	0.029	0.039	0.04	0.041	0.035	0.045	0.046	0.034	0.062	0.041	0.038	0.038	0.036	0.042	0.043	0.075	0.06	0.057	0.057	0.045	0.045	0.027	0.037	0.041	0.034	0.062	0.032	0.037	0.041
cg05078238	0.037	0.042	0.039	0.035	0.038	0.028	0.045	0.04	0.032	0.041	0.072	0.038	0.04	0.044	0.041	0.025	0.039	0.038	0.082	0.033	0.033	0.035	0.039	0.034	0.035	0.04	0.041	0.031	0.041	0.039	0.04	0.045	0.027	0.037	0.048	0.065	0.035	0.07	0.052	0.041	0.041	0.036	0.033	0.033	0.033	0.051	0.023	0.04	0.041
cg15133301	0.038	0.035	0.04	0.041	0.04	0.037	0.045	0.036	0.039	0.035	0.047	0.041	0.044	0.039	0.049	0.032	0.038	0.038	0.09	0.04	0.042	0.036	0.035	0.04	0.036	0.042	0.044	0.035	0.039	0.036	0.033	0.031	0.034	0.043	0.032	0.05	0.04	0.051	0.042	0.043	0.038	0.036	0.031	0.039	0.042	0.044	0.033	0.035	0.036
cg08233654	0.04	0.046	0.05	0.037	0.044	0.03	0.046	0.035	0.052	0.034	0.364	0.035	0.361	0.04	0.043	0.028	0.037	0.038	0.405	0.049	0.035	0.219	0.038	0.045	0.046	0.042	0.049	0.037	0.042	0.052	0.045	0.033	0.031	0.041	0.158	0.065	0.059	0.055	0.043	0.046	0.04	0.039	0.028	0.027	0.033	0.064	0.061	0.05	0.943
cg20363891	0.221	0.127	0.327	0.336	0.168	0.393	0.097	0.127	0.471	0.332	0.574	0.044	0.609	0.613	0.069	0.24	0.154	0.411	0.238	0.545	0.398	0.478	0.572	0.801	0.466	0.811	0.322	0.367	0.112	0.613	0.219	0.613	0.435	0.266	0.669	0.208	0.423	0.603	0.365	0.186	0.23	0.313	0.07	0.375	0.397	0.118	0.435	0.129	0.794
cg01661844	0.809	0.747	0.784	0.265	0.533	0.77	0.047	0.824	0.798	0.825	0.814	0.633	0.592	0.861	0.157	0.568	0.384	0.624	0.725	0.399	0.679	0.806	0.47	0.516	0.841	0.875	0.867	0.587	0.049	0.338	0.08	0.638	0.862	0.77	0.624	0.798	0.313	0.117	0.258	0.73	0.361	0.696	0.725	0.811	0.817	0.051	0.073	0.833	0.377
cg23752696	0.778	0.72	0.453	0.445	0.376	0.652	0.06	0.746	0.473	0.693	0.194	0.039	0.546	0.044	0.817	0.566	0.682	0.684	0.057	0.089	0.297	0.597	0.435	0.068	0.434	0.827	0.747	0.454	0.166	0.068	0.291	0.436	0.446	0.472	0.077	0.155	0.6	0.086	0.089	0.74	0.196	0.48	0.767	0.139	0.135	0.611	0.285	0.089	0.084
cg04596954	0.592	0.352	0.427	0.149	0.351	0.483	0.051	0.486	0.318	0.424	0.421	0.045	0.34	0.465	0.624	0.341	0.445	0.272	0.177	0.554	0.504	0.246	0.293	0.588	0.728	0.773	0.573	0.474	0.077	0.42	0.185	0.428	0.715	0.713	0.408	0.397	0.25	0.434	0.265	0.354	0.303	0.331	0.379	0.372	0.417	0.172	0.233	0.087	0.249
cg08557757	0.737	0.741	0.701	0.457	0.405	0.651	0.069	0.758	0.7	0.735	0.74	0.183	0.684	0.779	0.791	0.721	0.764	0.733	0.348	0.744	0.698	0.677	0.791	0.805	0.807	0.787	0.789	0.781	0.392	0.728	0.375	0.635	0.814	0.802	0.754	0.767	0.659	0.727	0.787	0.731	0.692	0.643	0.736	0.78	0.755	0.583	0.404	0.449	0.676
cg23419785	0.712	0.686	0.67	0.428	0.596	0.605	0.052	0.717	0.662	0.716	0.686	0.196	0.645	0.748	0.775	0.686	0.739	0.659	0.366	0.696	0.698	0.64	0.724	0.815	0.788	0.795	0.754	0.772	0.537	0.644	0.581	0.739	0.75	0.784	0.713	0.727	0.616	0.735	0.728	0.717	0.619	0.551	0.662	0.714	0.736	0.622	0.657	0.428	0.267
cg07098762	0.778	0.761	0.719	0.723	0.713	0.66	0.058	0.759	0.695	0.769	0.722	0.384	0.637	0.798	0.84	0.793	0.827	0.771	0.397	0.789	0.753	0.777	0.833	0.822	0.851	0.838	0.852	0.877	0.439	0.77	0.233	0.699	0.844	0.846	0.784	0.772	0.692	0.744	0.768	0.754	0.706	0.627	0.766	0.782	0.799	0.369	0.697	0.814	0.174
cg05812899	0.727	0.686	0.634	0.619	0.504	0.603	0.085	0.717	0.631	0.677	0.736	0.33	0.593	0.741	0.783	0.705	0.708	0.65	0.383	0.672	0.679	0.582	0.744	0.779	0.781	0.801	0.78	0.704	0.36	0.765	0.427	0.727	0.754	0.754	0.589	0.693	0.741	0.699	0.743	0.625	0.518	0.641	0.69	0.728	0.74	0.457	0.692	0.593	0.507
cg24912802	0.751	0.616	0.598	0.436	0.558	0.662	0.066	0.687	0.476	0.541	0.587	0.129	0.54	0.713	0.718	0.528	0.553	0.572	0.376	0.689	0.725	0.7	0.57	0.8	0.779	0.882	0.8	0.644	0.156	0.727	0.273	0.65	0.849	0.77	0.674	0.712	0.539	0.593	0.566	0.54	0.437	0.643	0.671	0.746	0.795	0.17	0.567	0.81	0.214
cg24401641	0.775	0.738	0.744	0.759	0.59	0.688	0.143	0.792	0.692	0.736	0.616	0.795	0.55	0.808	0.839	0.658	0.772	0.698	0.332	0.598	0.772	0.602	0.755	0.772	0.851	0.833	0.812	0.728	0.459	0.8	0.451	0.624	0.84	0.811	0.721	0.613	0.612	0.683	0.734	0.665	0.562	0.534	0.771	0.785	0.822	0.399	0.449	0.805	0.593
cg18467041	0.769	0.695	0.69	0.729	0.708	0.671	0.426	0.828	0.744	0.764	0.738	0.725	0.712	0.751	0.804	0.788	0.788	0.722	0.717	0.731	0.725	0.702	0.827	0.819	0.8	0.835	0.817	0.777	0.738	0.755	0.735	0.778	0.816	0.791	0.782	0.732	0.727	0.728	0.781	0.773	0.683	0.674	0.774	0.731	0.793	0.668	0.801	0.829	0.787
cg14485214	0.688	0.694	0.645	0.672	0.642	0.67	0.283	0.674	0.7	0.751	0.689	0.696	0.668	0.725	0.768	0.732	0.746	0.644	0.468	0.635	0.692	0.69	0.812	0.77	0.798	0.808	0.737	0.722	0.107	0.742	0.611	0.727	0.762	0.757	0.554	0.646	0.606	0.707	0.68	0.752	0.527	0.626	0.71	0.732	0.717	0.417	0.556	0.763	0.714
cg25440278	0.962	0.959	0.954	0.961	0.967	0.966	0.34	0.958	0.961	0.963	0.969	0.963	0.954	0.95	0.957	0.968	0.963	0.959	0.928	0.948	0.959	0.975	0.947	0.951	0.97	0.948	0.947	0.969	0.086	0.962	0.908	0.929	0.973	0.967	0.949	0.923	0.927	0.91	0.937	0.962	0.946	0.948	0.965	0.964	0.973	0.921	0.954	0.953	0.965
cg11356990	0.55	0.141	0.567	0.273	0.156	0.531	0.053	0.262	0.315	0.518	0.548	0.684	0.469	0.658	0.594	0.147	0.729	0.427	0.106	0.44	0.535	0.433	0.375	0.424	0.832	0.813	0.712	0.427	0.045	0.737	0.267	0.516	0.515	0.304	0.245	0.184	0.178	0.591	0.238	0.199	0.213	0.397	0.439	0.627	0.755	0.239	0.068	0.39	0.408
cg05465348	0.588	0.052	0.244	0.183	0.394	0.679	0.095	0.062	0.119	0.317	0.106	0.728	0.618	0.102	0.729	0.543	0.601	0.203	0.251	0.232	0.33	0.415	0.086	0.33	0.18	0.784	0.629	0.657	0.075	0.605	0.29	0.479	0.819	0.161	0.354	0.545	0.451	0.657	0.366	0.375	0.206	0.45	0.247	0.311	0.764	0.39	0.334	0.19	0.292
cg05647431	0.724	0.297	0.766	0.425	0.794	0.746	0.387	0.101	0.669	0.801	0.701	0.797	0.769	0.811	0.756	0.818	0.804	0.236	0.621	0.74	0.758	0.778	0.168	0.822	0.838	0.828	0.85	0.846	0.542	0.802	0.409	0.808	0.841	0.725	0.804	0.814	0.771	0.801	0.79	0.803	0.622	0.728	0.75	0.763	0.814	0.739	0.804	0.794	0.486
cg03432919	0.777	0.762	0.728	0.749	0.479	0.621	0.11	0.806	0.65	0.807	0.715	0.811	0.756	0.613	0.815	0.697	0.816	0.801	0.189	0.745	0.75	0.693	0.816	0.751	0.859	0.844	0.84	0.81	0.421	0.78	0.521	0.637	0.863	0.823	0.814	0.704	0.566	0.724	0.746	0.74	0.709	0.668	0.697	0.789	0.765	0.735	0.645	0.81	0.787
cg11207793	0.764	0.748	0.725	0.76	0.193	0.685	0.166	0.823	0.715	0.778	0.468	0.753	0.77	0.712	0.845	0.403	0.787	0.761	0.278	0.722	0.737	0.732	0.857	0.733	0.863	0.843	0.829	0.796	0.089	0.824	0.448	0.606	0.788	0.829	0.762	0.78	0.606	0.58	0.399	0.809	0.749	0.683	0.765	0.651	0.823	0.783	0.25	0.789	0.57
cg26058474	0.962	0.963	0.962	0.958	0.099	0.968	0.093	0.955	0.906	0.966	0.909	0.955	0.954	0.919	0.956	0.381	0.963	0.962	0.746	0.947	0.965	0.964	0.963	0.782	0.966	0.957	0.95	0.959	0.095	0.952	0.475	0.91	0.972	0.96	0.741	0.942	0.913	0.443	0.108	0.959	0.967	0.938	0.962	0.936	0.969	0.84	0.072	0.97	0.079
cg09991306	0.936	0.936	0.924	0.937	0.058	0.937	0.053	0.934	0.937	0.932	0.94	0.92	0.918	0.784	0.931	0.291	0.942	0.94	0.875	0.934	0.933	0.93	0.943	0.485	0.948	0.94	0.938	0.936	0.044	0.936	0.4	0.886	0.944	0.951	0.801	0.908	0.846	0.195	0.09	0.935	0.938	0.854	0.955	0.842	0.943	0.891	0.054	0.949	0.045
cg26707709	0.444	0.633	0.478	0.296	0.054	0.409	0.057	0.512	0.055	0.466	0.052	0.723	0.048	0.07	0.833	0.054	0.065	0.405	0.203	0.063	0.109	0.138	0.674	0.057	0.075	0.135	0.061	0.052	0.052	0.046	0.068	0.48	0.791	0.227	0.059	0.142	0.115	0.081	0.049	0.394	0.17	0.094	0.528	0.046	0.625	0.05	0.045	0.744	0.047
cg22635676	0.945	0.954	0.947	0.869	0.055	0.962	0.05	0.822	0.065	0.118	0.055	0.958	0.067	0.123	0.965	0.048	0.078	0.494	0.394	0.073	0.236	0.256	0.963	0.065	0.717	0.08	0.077	0.058	0.052	0.06	0.072	0.793	0.962	0.471	0.082	0.127	0.535	0.161	0.149	0.577	0.145	0.715	0.961	0.085	0.968	0.16	0.104	0.955	0.079
cg26718213	0.584	0.635	0.611	0.451	0.072	0.501	0.071	0.613	0.07	0.064	0.068	0.7	0.065	0.088	0.805	0.069	0.078	0.095	0.119	0.065	0.136	0.099	0.77	0.079	0.509	0.078	0.096	0.069	0.062	0.077	0.087	0.548	0.755	0.318	0.071	0.128	0.207	0.098	0.061	0.266	0.066	0.371	0.735	0.067	0.733	0.067	0.084	0.712	0.064
cg10717312	0.942	0.966	0.96	0.733	0.371	0.959	0.037	0.733	0.066	0.069	0.073	0.958	0.098	0.345	0.966	0.056	0.135	0.27	0.519	0.17	0.438	0.664	0.971	0.085	0.845	0.211	0.216	0.054	0.045	0.078	0.052	0.709	0.977	0.583	0.104	0.586	0.712	0.406	0.049	0.593	0.083	0.816	0.963	0.265	0.967	0.1	0.364	0.967	0.068
cg13178916	0.745	0.739	0.711	0.664	0.433	0.627	0.101	0.673	0.74	0.331	0.319	0.778	0.657	0.778	0.843	0.199	0.368	0.268	0.386	0.421	0.63	0.744	0.689	0.64	0.833	0.826	0.645	0.54	0.096	0.616	0.389	0.803	0.805	0.733	0.782	0.804	0.624	0.521	0.335	0.7	0.541	0.636	0.772	0.543	0.783	0.689	0.488	0.796	0.21
cg07644939	0.606	0.582	0.629	0.567	0.211	0.46	0.055	0.569	0.504	0.247	0.219	0.643	0.632	0.63	0.633	0.173	0.452	0.262	0.123	0.453	0.582	0.573	0.701	0.636	0.709	0.735	0.672	0.408	0.056	0.626	0.291	0.612	0.546	0.68	0.397	0.599	0.55	0.513	0.226	0.627	0.319	0.472	0.612	0.419	0.619	0.163	0.356	0.7	0.087
cg12654776	0.734	0.708	0.745	0.723	0.292	0.618	0.09	0.787	0.732	0.751	0.5	0.731	0.684	0.763	0.791	0.706	0.638	0.701	0.221	0.67	0.76	0.665	0.775	0.809	0.745	0.819	0.805	0.783	0.358	0.798	0.71	0.728	0.759	0.82	0.724	0.694	0.663	0.743	0.724	0.69	0.705	0.566	0.703	0.769	0.72	0.732	0.721	0.787	0.741
cg09028445	0.746	0.685	0.77	0.708	0.341	0.555	0.054	0.782	0.551	0.702	0.558	0.762	0.717	0.744	0.817	0.643	0.66	0.746	0.067	0.601	0.722	0.322	0.818	0.749	0.842	0.81	0.829	0.737	0.069	0.834	0.471	0.749	0.777	0.797	0.715	0.463	0.683	0.727	0.577	0.781	0.593	0.452	0.706	0.769	0.766	0.208	0.687	0.757	0.748
cg15120952	0.717	0.722	0.727	0.717	0.339	0.651	0.066	0.781	0.745	0.781	0.753	0.76	0.703	0.794	0.777	0.699	0.699	0.732	0.137	0.677	0.702	0.611	0.813	0.815	0.833	0.815	0.789	0.78	0.125	0.801	0.673	0.767	0.805	0.832	0.759	0.652	0.739	0.747	0.676	0.779	0.632	0.624	0.805	0.762	0.773	0.726	0.686	0.745	0.779
cg26799999	0.718	0.406	0.264	0.217	0.208	0.623	0.048	0.263	0.605	0.571	0.39	0.733	0.274	0.474	0.784	0.605	0.61	0.583	0.057	0.381	0.231	0.58	0.326	0.668	0.825	0.846	0.647	0.751	0.052	0.22	0.356	0.423	0.802	0.689	0.244	0.633	0.578	0.51	0.295	0.372	0.133	0.48	0.653	0.249	0.78	0.132	0.197	0.177	0.382
cg17685017	0.756	0.772	0.801	0.776	0.735	0.686	0.075	0.767	0.79	0.682	0.711	0.814	0.8	0.559	0.863	0.784	0.805	0.789	0.388	0.702	0.745	0.762	0.874	0.843	0.848	0.852	0.856	0.831	0.204	0.822	0.748	0.777	0.837	0.835	0.809	0.775	0.756	0.735	0.741	0.79	0.816	0.656	0.797	0.509	0.794	0.734	0.819	0.543	0.732
cg14574514	0.771	0.672	0.65	0.748	0.555	0.621	0.182	0.816	0.378	0.679	0.568	0.82	0.663	0.724	0.726	0.444	0.715	0.716	0.111	0.516	0.734	0.247	0.777	0.69	0.809	0.794	0.765	0.737	0.11	0.766	0.397	0.556	0.799	0.805	0.316	0.277	0.53	0.519	0.439	0.7	0.331	0.211	0.731	0.701	0.746	0.159	0.301	0.788	0.775
cg19322479	0.631	0.389	0.303	0.467	0.146	0.201	0.065	0.431	0.142	0.469	0.073	0.446	0.2	0.336	0.68	0.165	0.155	0.312	0.063	0.102	0.466	0.045	0.313	0.403	0.487	0.711	0.556	0.409	0.058	0.531	0.089	0.384	0.247	0.614	0.153	0.124	0.113	0.368	0.189	0.177	0.108	0.083	0.362	0.603	0.277	0.108	0.102	0.29	0.153
cg08565567	0.685	0.61	0.58	0.645	0.327	0.493	0.057	0.702	0.446	0.654	0.564	0.686	0.563	0.663	0.727	0.616	0.704	0.65	0.123	0.404	0.635	0.348	0.754	0.724	0.779	0.777	0.744	0.701	0.051	0.703	0.305	0.451	0.697	0.728	0.443	0.397	0.455	0.495	0.601	0.643	0.38	0.387	0.593	0.643	0.646	0.214	0.224	0.704	0.529
cg15396252	0.678	0.647	0.62	0.659	0.574	0.534	0.096	0.724	0.546	0.625	0.637	0.655	0.608	0.714	0.757	0.662	0.697	0.666	0.178	0.599	0.626	0.589	0.765	0.722	0.751	0.759	0.781	0.708	0.06	0.731	0.557	0.518	0.714	0.723	0.667	0.615	0.605	0.3	0.692	0.699	0.415	0.511	0.657	0.655	0.667	0.292	0.403	0.746	0.712
cg06741256	0.728	0.727	0.646	0.724	0.641	0.607	0.07	0.772	0.679	0.748	0.657	0.759	0.667	0.759	0.793	0.709	0.743	0.713	0.217	0.669	0.711	0.493	0.819	0.783	0.802	0.829	0.846	0.775	0.067	0.789	0.467	0.528	0.788	0.802	0.689	0.663	0.61	0.639	0.694	0.797	0.512	0.552	0.701	0.72	0.733	0.14	0.672	0.811	0.78
cg03915707	0.735	0.706	0.661	0.74	0.678	0.61	0.206	0.773	0.703	0.745	0.707	0.736	0.71	0.782	0.788	0.747	0.818	0.753	0.246	0.675	0.714	0.718	0.81	0.803	0.811	0.859	0.823	0.796	0.068	0.788	0.648	0.697	0.802	0.812	0.759	0.69	0.638	0.796	0.66	0.791	0.51	0.637	0.735	0.758	0.8	0.436	0.751	0.807	0.789
cg16674475	0.942	0.937	0.924	0.942	0.932	0.949	0.687	0.941	0.932	0.955	0.93	0.935	0.926	0.912	0.938	0.952	0.949	0.959	0.888	0.931	0.958	0.962	0.936	0.917	0.95	0.939	0.95	0.943	0.634	0.945	0.925	0.841	0.961	0.947	0.936	0.876	0.923	0.874	0.891	0.931	0.916	0.907	0.955	0.941	0.947	0.881	0.92	0.927	0.937
cg04372536	0.779	0.751	0.701	0.758	0.678	0.614	0.065	0.805	0.713	0.78	0.576	0.807	0.691	0.79	0.828	0.793	0.806	0.773	0.112	0.669	0.764	0.392	0.868	0.697	0.84	0.841	0.835	0.782	0.071	0.807	0.39	0.513	0.822	0.826	0.67	0.51	0.674	0.63	0.661	0.782	0.428	0.568	0.765	0.801	0.768	0.184	0.519	0.804	0.785
cg09409209	0.538	0.526	0.533	0.521	0.325	0.442	0.275	0.603	0.561	0.554	0.522	0.542	0.522	0.576	0.622	0.538	0.564	0.545	0.344	0.503	0.519	0.525	0.673	0.652	0.635	0.663	0.658	0.576	0.11	0.604	0.559	0.528	0.584	0.608	0.583	0.619	0.522	0.599	0.564	0.596	0.448	0.459	0.558	0.544	0.523	0.548	0.534	0.638	0.539
cg14767619	0.726	0.66	0.626	0.692	0.366	0.542	0.058	0.726	0.335	0.639	0.149	0.761	0.513	0.548	0.802	0.478	0.611	0.718	0.065	0.4	0.681	0.261	0.757	0.668	0.788	0.788	0.758	0.674	0.082	0.778	0.202	0.537	0.763	0.819	0.389	0.553	0.388	0.343	0.406	0.705	0.416	0.441	0.737	0.701	0.752	0.41	0.385	0.697	0.488
cg14359606	0.677	0.673	0.61	0.634	0.624	0.522	0.282	0.725	0.656	0.684	0.617	0.658	0.57	0.671	0.731	0.692	0.681	0.615	0.19	0.577	0.595	0.55	0.755	0.715	0.722	0.743	0.709	0.707	0.672	0.706	0.634	0.647	0.699	0.694	0.622	0.563	0.643	0.638	0.712	0.694	0.509	0.536	0.642	0.635	0.644	0.451	0.675	0.719	0.695
cg25241559	0.923	0.94	0.935	0.934	0.942	0.945	0.214	0.957	0.951	0.958	0.939	0.931	0.91	0.914	0.944	0.945	0.925	0.939	0.916	0.945	0.95	0.596	0.941	0.94	0.957	0.945	0.948	0.952	0.063	0.938	0.906	0.94	0.953	0.943	0.935	0.88	0.94	0.904	0.915	0.953	0.936	0.867	0.952	0.926	0.956	0.891	0.918	0.929	0.952
cg02098967	0.741	0.6	0.702	0.68	0.486	0.585	0.082	0.801	0.671	0.739	0.672	0.718	0.66	0.735	0.82	0.614	0.752	0.705	0.235	0.595	0.694	0.622	0.793	0.599	0.796	0.822	0.786	0.681	0.121	0.791	0.603	0.669	0.783	0.797	0.685	0.648	0.647	0.704	0.618	0.752	0.627	0.577	0.733	0.718	0.728	0.622	0.651	0.803	0.785
cg12047959	0.744	0.371	0.468	0.401	0.324	0.604	0.065	0.801	0.331	0.715	0.446	0.781	0.669	0.609	0.846	0.367	0.534	0.6	0.113	0.215	0.674	0.321	0.64	0.226	0.801	0.828	0.767	0.712	0.061	0.793	0.214	0.51	0.779	0.826	0.317	0.686	0.43	0.592	0.431	0.79	0.36	0.489	0.691	0.457	0.777	0.18	0.165	0.772	0.42
cg04398322	0.772	0.715	0.741	0.794	0.616	0.645	0.059	0.791	0.594	0.787	0.544	0.791	0.632	0.795	0.857	0.721	0.744	0.744	0.1	0.591	0.738	0.36	0.836	0.775	0.862	0.859	0.859	0.818	0.074	0.794	0.443	0.592	0.823	0.826	0.595	0.663	0.679	0.677	0.622	0.824	0.542	0.586	0.78	0.77	0.818	0.319	0.508	0.824	0.735
cg05854427	0.772	0.764	0.662	0.73	0.569	0.592	0.062	0.815	0.62	0.78	0.463	0.813	0.688	0.758	0.825	0.647	0.805	0.749	0.186	0.591	0.748	0.45	0.823	0.788	0.856	0.843	0.809	0.788	0.086	0.763	0.517	0.601	0.832	0.824	0.705	0.711	0.715	0.441	0.671	0.779	0.624	0.566	0.814	0.764	0.783	0.4	0.449	0.791	0.732
cg25850181	0.95	0.958	0.942	0.963	0.954	0.951	0.07	0.962	0.915	0.963	0.924	0.97	0.949	0.96	0.958	0.957	0.959	0.958	0.167	0.94	0.962	0.952	0.961	0.958	0.968	0.963	0.951	0.965	0.05	0.964	0.573	0.787	0.971	0.971	0.936	0.916	0.918	0.922	0.912	0.961	0.935	0.885	0.957	0.971	0.971	0.949	0.922	0.961	0.952
cg02743576	0.72	0.677	0.68	0.577	0.625	0.525	0.06	0.734	0.523	0.699	0.312	0.728	0.634	0.445	0.821	0.393	0.785	0.645	0.206	0.501	0.651	0.491	0.637	0.678	0.801	0.823	0.8	0.717	0.057	0.747	0.329	0.624	0.764	0.794	0.34	0.406	0.421	0.639	0.525	0.715	0.588	0.55	0.729	0.721	0.741	0.541	0.386	0.752	0.586
cg13850887	0.81	0.772	0.778	0.774	0.804	0.721	0.293	0.85	0.789	0.827	0.76	0.83	0.74	0.807	0.852	0.621	0.844	0.809	0.49	0.739	0.773	0.788	0.881	0.836	0.852	0.859	0.852	0.826	0.392	0.828	0.799	0.674	0.84	0.836	0.642	0.818	0.792	0.795	0.766	0.815	0.729	0.672	0.783	0.807	0.81	0.771	0.779	0.817	0.533
cg04481534	0.75	0.747	0.69	0.723	0.636	0.581	0.059	0.749	0.541	0.692	0.507	0.746	0.594	0.705	0.792	0.721	0.771	0.687	0.193	0.601	0.692	0.553	0.808	0.769	0.806	0.815	0.797	0.742	0.083	0.802	0.47	0.492	0.773	0.774	0.514	0.724	0.516	0.674	0.655	0.734	0.484	0.569	0.702	0.707	0.738	0.616	0.123	0.8	0.655
cg12964210	0.795	0.782	0.744	0.765	0.793	0.69	0.321	0.81	0.81	0.828	0.817	0.788	0.772	0.776	0.845	0.811	0.8	0.791	0.702	0.782	0.81	0.825	0.858	0.831	0.839	0.854	0.798	0.831	0.123	0.832	0.752	0.805	0.85	0.832	0.79	0.688	0.763	0.725	0.739	0.813	0.763	0.779	0.787	0.795	0.815	0.563	0.777	0.724	0.808
cg02225728	0.787	0.731	0.653	0.773	0.649	0.464	0.105	0.793	0.719	0.79	0.385	0.773	0.742	0.78	0.85	0.571	0.803	0.775	0.066	0.571	0.764	0.743	0.861	0.674	0.862	0.861	0.827	0.774	0.386	0.747	0.583	0.745	0.812	0.816	0.523	0.468	0.715	0.513	0.54	0.8	0.573	0.509	0.806	0.787	0.044	0.656	0.652	0.838	0.545
cg15853169	0.74	0.669	0.712	0.716	0.606	0.614	0.057	0.748	0.617	0.681	0.625	0.759	0.74	0.684	0.819	0.789	0.789	0.693	0.262	0.676	0.74	0.743	0.801	0.816	0.82	0.815	0.844	0.781	0.157	0.821	0.721	0.733	0.499	0.799	0.773	0.678	0.72	0.767	0.777	0.79	0.742	0.683	0.769	0.768	0.233	0.682	0.797	0.784	0.758
cg21304813	0.559	0.46	0.352	0.509	0.499	0.398	0.041	0.414	0.576	0.25	0.307	0.46	0.509	0.499	0.791	0.496	0.671	0.214	0.211	0.355	0.28	0.544	0.489	0.73	0.496	0.574	0.734	0.537	0.07	0.698	0.316	0.626	0.721	0.446	0.559	0.24	0.681	0.449	0.393	0.442	0.349	0.465	0.44	0.407	0.083	0.349	0.571	0.71	0.579
cg01305291	0.633	0.661	0.084	0.442	0.578	0.592	0.086	0.332	0.76	0.335	0.121	0.741	0.49	0.386	0.79	0.285	0.255	0.161	0.674	0.128	0.107	0.705	0.454	0.79	0.82	0.398	0.172	0.341	0.073	0.258	0.319	0.621	0.804	0.283	0.394	0.247	0.424	0.237	0.259	0.337	0.212	0.599	0.394	0.212	0.075	0.069	0.131	0.748	0.116
cg15361291	0.942	0.969	0.058	0.521	0.962	0.965	0.049	0.504	0.713	0.048	0.042	0.954	0.081	0.373	0.98	0.039	0.635	0.044	0.808	0.047	0.032	0.223	0.188	0.973	0.66	0.041	0.049	0.337	0.028	0.347	0.039	0.554	0.979	0.062	0.077	0.375	0.579	0.106	0.032	0.038	0.047	0.921	0.646	0.285	0.072	0.048	0.189	0.979	0.029
cg21239079	0.936	0.935	0.07	0.493	0.954	0.939	0.058	0.501	0.727	0.043	0.054	0.967	0.097	0.36	0.967	0.055	0.613	0.077	0.651	0.07	0.045	0.153	0.172	0.964	0.647	0.064	0.072	0.4	0.044	0.343	0.065	0.528	0.974	0.059	0.159	0.401	0.552	0.121	0.048	0.046	0.052	0.9	0.654	0.235	0.087	0.046	0.147	0.965	0.055
cg08400319	0.783	0.665	0.73	0.755	0.461	0.587	0.052	0.8	0.444	0.791	0.611	0.816	0.737	0.831	0.845	0.771	0.759	0.779	0.069	0.752	0.796	0.811	0.854	0.724	0.865	0.883	0.854	0.731	0.064	0.785	0.814	0.739	0.81	0.85	0.486	0.456	0.523	0.683	0.746	0.841	0.724	0.557	0.612	0.77	0.815	0.768	0.708	0.852	0.474
cg17257554	0.966	0.958	0.96	0.968	0.96	0.968	0.053	0.966	0.961	0.966	0.929	0.965	0.958	0.957	0.966	0.911	0.969	0.913	0.967	0.971	0.972	0.963	0.964	0.964	0.963	0.967	0.969	0.966	0.043	0.973	0.957	0.974	0.965	0.957	0.962	0.945	0.964	0.953	0.956	0.965	0.97	0.942	0.973	0.977	0.97	0.93	0.983	0.956	0.972
cg18624016	0.794	0.734	0.604	0.798	0.71	0.668	0.087	0.823	0.665	0.614	0.398	0.792	0.765	0.837	0.891	0.418	0.797	0.506	0.225	0.623	0.786	0.417	0.801	0.81	0.865	0.874	0.859	0.765	0.126	0.826	0.654	0.769	0.839	0.862	0.594	0.627	0.731	0.752	0.801	0.798	0.584	0.59	0.798	0.845	0.819	0.537	0.8	0.863	0.759
cg01121603	0.686	0.573	0.488	0.688	0.422	0.608	0.072	0.706	0.52	0.537	0.252	0.737	0.619	0.62	0.786	0.296	0.75	0.284	0.272	0.444	0.662	0.384	0.638	0.707	0.852	0.813	0.735	0.671	0.07	0.723	0.21	0.546	0.823	0.805	0.307	0.536	0.557	0.435	0.443	0.649	0.329	0.498	0.73	0.673	0.754	0.305	0.541	0.754	0.16
cg03087247	0.766	0.767	0.561	0.546	0.5	0.622	0.085	0.774	0.724	0.773	0.53	0.801	0.697	0.8	0.743	0.489	0.628	0.735	0.239	0.216	0.707	0.7	0.682	0.793	0.86	0.856	0.782	0.608	0.059	0.652	0.454	0.508	0.854	0.874	0.547	0.781	0.567	0.676	0.385	0.701	0.553	0.627	0.79	0.65	0.814	0.695	0.789	0.802	0.535
cg23492351	0.942	0.94	0.896	0.948	0.925	0.952	0.201	0.945	0.949	0.94	0.764	0.929	0.911	0.938	0.95	0.944	0.954	0.946	0.546	0.931	0.941	0.945	0.955	0.948	0.956	0.951	0.943	0.944	0.4	0.947	0.911	0.902	0.957	0.959	0.945	0.845	0.935	0.899	0.938	0.949	0.928	0.852	0.959	0.944	0.953	0.931	0.944	0.957	0.921
cg19075225	0.944	0.944	0.889	0.692	0.943	0.945	0.13	0.938	0.814	0.946	0.281	0.939	0.89	0.608	0.945	0.319	0.918	0.891	0.9	0.361	0.941	0.667	0.914	0.399	0.921	0.954	0.947	0.419	0.06	0.867	0.555	0.629	0.959	0.946	0.661	0.916	0.802	0.384	0.297	0.943	0.451	0.809	0.95	0.943	0.95	0.176	0.443	0.963	0.095
cg17053285	0.73	0.732	0.734	0.449	0.497	0.596	0.068	0.8	0.604	0.793	0.11	0.766	0.693	0.602	0.829	0.209	0.551	0.693	0.225	0.201	0.709	0.518	0.694	0.285	0.839	0.826	0.823	0.254	0.06	0.67	0.473	0.529	0.823	0.754	0.385	0.733	0.51	0.475	0.224	0.672	0.291	0.597	0.774	0.619	0.762	0.569	0.081	0.798	0.072
cg13206794	0.744	0.73	0.488	0.741	0.481	0.573	0.204	0.768	0.673	0.762	0.362	0.736	0.603	0.681	0.812	0.695	0.808	0.736	0.325	0.459	0.694	0.599	0.832	0.737	0.828	0.853	0.803	0.759	0.142	0.701	0.443	0.653	0.789	0.805	0.661	0.498	0.632	0.73	0.722	0.793	0.559	0.483	0.778	0.785	0.726	0.238	0.622	0.806	0.616
cg26464998	0.948	0.938	0.744	0.947	0.784	0.931	0.047	0.938	0.73	0.942	0.442	0.952	0.898	0.862	0.947	0.794	0.951	0.952	0.396	0.184	0.946	0.553	0.929	0.856	0.955	0.933	0.941	0.879	0.087	0.339	0.085	0.597	0.946	0.921	0.441	0.685	0.811	0.233	0.733	0.937	0.506	0.752	0.938	0.938	0.938	0.088	0.256	0.952	0.508
cg06127335	0.938	0.937	0.922	0.941	0.906	0.938	0.244	0.946	0.817	0.937	0.539	0.936	0.912	0.941	0.95	0.888	0.927	0.944	0.808	0.373	0.94	0.932	0.949	0.875	0.958	0.956	0.933	0.927	0.43	0.537	0.172	0.778	0.962	0.947	0.851	0.889	0.916	0.353	0.921	0.947	0.797	0.764	0.955	0.951	0.958	0.157	0.458	0.95	0.509
cg07834788	0.093	0.069	0.079	0.133	0.094	0.053	0.084	0.217	0.077	0.128	0.08	0.359	0.094	0.075	0.698	0.059	0.081	0.081	0.08	0.07	0.06	0.057	0.106	0.092	0.121	0.176	0.121	0.111	0.068	0.073	0.106	0.111	0.102	0.102	0.082	0.12	0.129	0.077	0.099	0.128	0.058	0.064	0.088	0.082	0.07	0.098	0.065	0.122	0.077
cg10314439	0.764	0.206	0.136	0.734	0.59	0.519	0.192	0.597	0.599	0.754	0.611	0.781	0.489	0.798	0.822	0.271	0.259	0.759	0.163	0.324	0.572	0.747	0.748	0.378	0.874	0.878	0.799	0.608	0.293	0.747	0.66	0.666	0.842	0.656	0.497	0.154	0.484	0.571	0.594	0.715	0.646	0.319	0.61	0.49	0.704	0.702	0.147	0.802	0.779
cg11642880	0.641	0.153	0.659	0.697	0.76	0.589	0.503	0.671	0.437	0.777	0.73	0.766	0.677	0.775	0.712	0.682	0.817	0.761	0.529	0.593	0.671	0.513	0.732	0.826	0.875	0.872	0.835	0.453	0.678	0.325	0.769	0.733	0.662	0.737	0.823	0.719	0.761	0.557	0.739	0.832	0.747	0.628	0.654	0.791	0.642	0.77	0.85	0.821	0.838
cg06044455	0.282	0.063	0.24	0.623	0.396	0.321	0.2	0.46	0.24	0.582	0.322	0.603	0.334	0.495	0.655	0.457	0.454	0.456	0.224	0.242	0.461	0.258	0.476	0.295	0.777	0.8	0.558	0.447	0.358	0.386	0.201	0.462	0.765	0.329	0.432	0.113	0.4	0.491	0.443	0.589	0.468	0.152	0.439	0.479	0.514	0.332	0.364	0.547	0.349
cg14877755	0.716	0.336	0.69	0.711	0.66	0.551	0.419	0.744	0.622	0.748	0.711	0.725	0.592	0.699	0.813	0.693	0.763	0.709	0.662	0.559	0.667	0.687	0.787	0.556	0.78	0.801	0.81	0.769	0.64	0.534	0.583	0.631	0.774	0.714	0.683	0.659	0.683	0.696	0.594	0.744	0.665	0.507	0.729	0.723	0.729	0.648	0.705	0.758	0.751
cg24269863	0.831	0.809	0.833	0.824	0.768	0.75	0.848	0.868	0.859	0.833	0.813	0.813	0.76	0.854	0.856	0.853	0.844	0.824	0.827	0.806	0.791	0.805	0.881	0.868	0.876	0.869	0.884	0.865	0.872	0.863	0.865	0.903	0.856	0.835	0.834	0.835	0.859	0.863	0.809	0.834	0.861	0.738	0.812	0.819	0.796	0.806	0.828	0.853	0.856
cg21773665	0.941	0.927	0.937	0.942	0.949	0.958	0.945	0.958	0.944	0.944	0.949	0.948	0.942	0.934	0.93	0.956	0.946	0.919	0.938	0.952	0.944	0.945	0.939	0.951	0.955	0.944	0.944	0.955	0.955	0.948	0.941	0.958	0.958	0.959	0.942	0.942	0.952	0.943	0.936	0.964	0.959	0.909	0.951	0.964	0.954	0.918	0.961	0.951	0.963
cg19390934	0.815	0.867	0.853	0.852	0.876	0.791	0.771	0.868	0.786	0.899	0.864	0.875	0.678	0.867	0.868	0.703	0.913	0.859	0.815	0.867	0.845	0.83	0.84	0.859	0.896	0.89	0.88	0.883	0.856	0.886	0.753	0.747	0.9	0.884	0.806	0.837	0.778	0.786	0.844	0.908	0.885	0.676	0.88	0.9	0.922	0.899	0.828	0.784	0.869
cg08377550	0.811	0.778	0.778	0.806	0.778	0.785	0.86	0.816	0.837	0.853	0.833	0.827	0.763	0.793	0.851	0.813	0.816	0.833	0.812	0.767	0.777	0.821	0.862	0.833	0.859	0.856	0.839	0.845	0.846	0.86	0.826	0.829	0.854	0.826	0.857	0.82	0.822	0.758	0.762	0.762	0.832	0.746	0.814	0.808	0.827	0.711	0.842	0.834	0.833
cg18663232	0.768	0.797	0.762	0.787	0.721	0.706	0.809	0.82	0.793	0.793	0.8	0.773	0.74	0.82	0.802	0.765	0.801	0.777	0.808	0.767	0.747	0.776	0.85	0.873	0.864	0.834	0.831	0.826	0.815	0.832	0.853	0.842	0.83	0.803	0.809	0.812	0.797	0.8	0.812	0.823	0.805	0.744	0.792	0.779	0.804	0.816	0.853	0.828	0.837
cg19892115	0.62	0.623	0.636	0.6	0.612	0.592	0.753	0.698	0.658	0.697	0.669	0.655	0.633	0.739	0.773	0.67	0.724	0.689	0.712	0.689	0.674	0.683	0.798	0.755	0.771	0.786	0.738	0.773	0.772	0.793	0.798	0.763	0.738	0.722	0.685	0.742	0.719	0.737	0.815	0.788	0.771	0.678	0.795	0.761	0.754	0.761	0.831	0.811	0.807
cg24407092	0.171	0.434	0.778	0.649	0.732	0.672	0.787	0.809	0.781	0.662	0.78	0.441	0.747	0.815	0.833	0.754	0.813	0.34	0.748	0.758	0.765	0.74	0.688	0.838	0.85	0.816	0.85	0.802	0.803	0.813	0.766	0.827	0.827	0.734	0.836	0.793	0.771	0.807	0.818	0.392	0.78	0.654	0.384	0.803	0.786	0.802	0.83	0.757	0.794
cg14454796	0.191	0.898	0.961	0.965	0.967	0.971	0.953	0.963	0.96	0.922	0.967	0.675	0.961	0.976	0.974	0.966	0.973	0.883	0.964	0.97	0.965	0.97	0.927	0.956	0.976	0.942	0.97	0.967	0.965	0.968	0.943	0.963	0.981	0.943	0.976	0.939	0.957	0.957	0.96	0.812	0.965	0.949	0.645	0.968	0.978	0.96	0.968	0.927	0.974
cg07612300	0.191	0.087	0.574	0.269	0.71	0.648	0.781	0.499	0.774	0.413	0.49	0.339	0.67	0.676	0.335	0.251	0.838	0.097	0.797	0.349	0.23	0.772	0.407	0.56	0.658	0.508	0.847	0.764	0.717	0.804	0.303	0.796	0.658	0.479	0.813	0.778	0.659	0.724	0.794	0.164	0.466	0.717	0.093	0.519	0.777	0.67	0.812	0.308	0.698
[truncated: 66 more columns]
