# Supplementary material for: Epigenome-wide DNA methylation analysis of small cell lung cancer cell lines suggests potential chemotherapy targets
Source: Clin Epigenetics. 2020 Jun 25;12:93. doi: 10.1186/s13148-020-00876-8 (PMC7318526; doi:10.1186/s13148-020-00876-8)
Supplement: Supplementary file 11 — Additional file 11: Supplementary Data 3. Methylation beta-values and Illumina EPIC array annotation of probes which passed QC and filtering and are located within or adjacent to the TREX1 gene. [file 13148_2020_876_MOESM11_ESM.xlsx]

## Sheet: TREX1 probes
Supplementary Data 3. Methylation beta-values and Illumina EPIC array annotation of probes which passed QC and filtering and are located within or adjacent to the TREX1 gene
The list of probes includes all Illumina EPIC array probes which passed the QC and filtering and were annotated as belonging to TREX1 or dually annotated as belonging to TREX1 and one or more other genes
according to the USCS Genome browser annotation.
The order of the probes corresponds to their chromosomal location (MAPINFO).
Probe	SW1271	SPH77	NCI-H889	NCI-H865	NCI-H847	NCI-H841	NCI H82	NCI-H774	NCI-H748	NCI-H735	NCI-H720	NCI-H719	NCI-H711	NCI-H69	NCI-H660	NCI-H526	NCI-H524	NCI-H510	NCI-H446	NCI-H378	NCI-H345	NCI-H28	NCI-H250	NCI-H2330	NCI-H220	NCI-H2198	NCI-H2171	NCI-H2141	NCI-H211	NCI-H2107	NCI-H209	NCI-H2081	NCI-H2066	NCI-H2029	NCI-H1963	NCI-H196	NCI-H1930	NCI-H1882	NCI-H1876	NCI-H187	NCI-H1836	NCI-H1694	NCI-H1688	NCI-H1672	NCI-H1650	NCI-H1618	NCI-H1522	NCI-H146	NCI-H1436
cg26110648	0.75	0.595	0.685	0.691	0.705	0.537	0.693	0.754	0.706	0.793	0.733	0.693	0.516	0.761	0.781	0.606	0.665	0.664	0.711	0.556	0.711	0.742	0.722	0.758	0.859	0.851	0.803	0.675	0.782	0.757	0.782	0.802	0.848	0.569	0.787	0.771	0.653	0.712	0.526	0.514	0.715	0.586	0.595	0.795	0.799	0.758	0.795	0.739	0.736
cg02348830	0.764	0.699	0.702	0.745	0.664	0.621	0.766	0.806	0.728	0.784	0.763	0.725	0.627	0.76	0.763	0.748	0.766	0.711	0.705	0.725	0.698	0.66	0.773	0.796	0.766	0.816	0.787	0.797	0.809	0.777	0.775	0.807	0.792	0.797	0.745	0.742	0.74	0.694	0.724	0.772	0.755	0.652	0.657	0.727	0.699	0.721	0.795	0.779	0.788
cg16014122	0.938	0.917	0.929	0.925	0.911	0.906	0.913	0.939	0.931	0.937	0.928	0.907	0.917	0.936	0.931	0.927	0.939	0.914	0.933	0.932	0.923	0.932	0.942	0.944	0.931	0.932	0.931	0.933	0.946	0.926	0.923	0.932	0.934	0.945	0.934	0.917	0.927	0.935	0.941	0.949	0.952	0.895	0.884	0.944	0.945	0.939	0.955	0.946	0.946
cg13943523	0.774	0.609	0.731	0.716	0.691	0.637	0.785	0.772	0.732	0.784	0.771	0.729	0.671	0.726	0.782	0.739	0.788	0.732	0.767	0.749	0.726	0.683	0.782	0.769	0.83	0.829	0.822	0.802	0.789	0.791	0.812	0.801	0.812	0.781	0.799	0.509	0.697	0.755	0.749	0.792	0.807	0.695	0.46	0.788	0.718	0.715	0.806	0.771	0.807
cg06070951	0.786	0.692	0.737	0.77	0.693	0.715	0.802	0.803	0.78	0.789	0.818	0.735	0.714	0.79	0.792	0.785	0.789	0.764	0.783	0.795	0.758	0.748	0.812	0.83	0.828	0.818	0.831	0.82	0.847	0.811	0.822	0.828	0.817	0.796	0.799	0.801	0.787	0.763	0.78	0.806	0.763	0.762	0.781	0.765	0.766	0.766	0.821	0.767	0.8
cg17825870	0.751	0.588	0.593	0.739	0.702	0.627	0.785	0.76	0.77	0.793	0.8	0.757	0.722	0.772	0.763	0.771	0.767	0.767	0.731	0.772	0.701	0.646	0.765	0.809	0.829	0.815	0.839	0.8	0.802	0.809	0.814	0.798	0.791	0.734	0.795	0.743	0.755	0.734	0.738	0.795	0.753	0.706	0.677	0.751	0.74	0.757	0.835	0.788	0.825
cg26345969	0.231	0.081	0.072	0.23	0.787	0.58	0.832	0.115	0.698	0.082	0.327	0.255	0.705	0.559	0.237	0.447	0.814	0.459	0.701	0.492	0.745	0.064	0.131	0.573	0.847	0.116	0.839	0.761	0.75	0.671	0.692	0.339	0.824	0.186	0.732	0.119	0.66	0.592	0.691	0.525	0.214	0.737	0.093	0.23	0.303	0.524	0.809	0.269	0.714
cg06350837	0.375	0.059	0.066	0.239	0.713	0.653	0.616	0.174	0.766	0.082	0.316	0.171	0.778	0.439	0.121	0.36	0.603	0.358	0.812	0.317	0.764	0.042	0.105	0.404	0.484	0.075	0.851	0.387	0.813	0.485	0.853	0.636	0.8	0.131	0.774	0.072	0.694	0.565	0.727	0.395	0.391	0.744	0.053	0.203	0.154	0.36	0.83	0.183	0.826
cg16786166	0.414	0.069	0.098	0.359	0.634	0.623	0.667	0.256	0.72	0.105	0.467	0.309	0.693	0.682	0.186	0.498	0.721	0.454	0.694	0.457	0.641	0.044	0.146	0.581	0.781	0.105	0.772	0.552	0.737	0.695	0.791	0.708	0.731	0.228	0.752	0.091	0.67	0.677	0.682	0.561	0.448	0.709	0.051	0.306	0.17	0.418	0.709	0.233	0.745
cg01870865	0.093	0.031	0.033	0.117	0.646	0.616	0.559	0.106	0.593	0.044	0.29	0.092	0.705	0.448	0.06	0.232	0.762	0.276	0.717	0.124	0.724	0.027	0.069	0.275	0.605	0.047	0.855	0.246	0.712	0.63	0.804	0.415	0.066	0.074	0.36	0.042	0.714	0.718	0.689	0.446	0.074	0.691	0.035	0.143	0.05	0.182	0.676	0.132	0.573
cg17631451	0.109	0.041	0.044	0.081	0.362	0.654	0.704	0.117	0.775	0.069	0.137	0.066	0.682	0.585	0.054	0.197	0.787	0.236	0.626	0.081	0.726	0.035	0.189	0.105	0.138	0.059	0.76	0.074	0.765	0.212	0.802	0.357	0.075	0.056	0.269	0.051	0.763	0.732	0.701	0.266	0.059	0.707	0.038	0.116	0.094	0.059	0.416	0.252	0.611
cg27340749	0.1	0.046	0.04	0.052	0.31	0.652	0.56	0.098	0.627	0.062	0.084	0.053	0.582	0.488	0.056	0.131	0.715	0.181	0.43	0.054	0.647	0.041	0.121	0.087	0.076	0.063	0.803	0.055	0.705	0.118	0.696	0.36	0.066	0.055	0.172	0.058	0.727	0.689	0.565	0.173	0.053	0.712	0.044	0.136	0.092	0.056	0.35	0.219	0.388
cg08477641	0.055	0.053	0.041	0.038	0.169	0.663	0.358	0.071	0.497	0.052	0.058	0.047	0.445	0.594	0.046	0.064	0.456	0.1	0.386	0.048	0.691	0.037	0.111	0.059	0.079	0.051	0.739	0.051	0.634	0.055	0.533	0.367	0.051	0.061	0.102	0.063	0.726	0.696	0.338	0.058	0.049	0.646	0.05	0.105	0.074	0.041	0.077	0.208	0.05
cg09692335	0.05	0.032	0.032	0.04	0.144	0.347	0.501	0.054	0.362	0.041	0.053	0.038	0.235	0.364	0.043	0.059	0.582	0.084	0.265	0.044	0.491	0.033	0.087	0.055	0.047	0.052	0.413	0.051	0.475	0.047	0.522	0.266	0.047	0.035	0.114	0.043	0.532	0.278	0.173	0.059	0.04	0.339	0.033	0.112	0.074	0.032	0.061	0.306	0.04
cg26029997	0.186	0.065	0.069	0.089	0.586	0.937	0.913	0.198	0.943	0.1	0.143	0.118	0.885	0.931	0.065	0.239	0.947	0.426	0.755	0.11	0.946	0.078	0.347	0.073	0.08	0.069	0.942	0.102	0.954	0.194	0.947	0.548	0.075	0.061	0.513	0.075	0.951	0.927	0.842	0.3	0.096	0.897	0.065	0.324	0.396	0.089	0.265	0.61	0.08
cg19091784	0.125	0.038	0.033	0.05	0.593	0.968	0.944	0.138	0.961	0.062	0.095	0.05	0.919	0.938	0.033	0.165	0.971	0.343	0.812	0.064	0.975	0.03	0.26	0.042	0.041	0.037	0.973	0.046	0.969	0.133	0.958	0.522	0.053	0.034	0.508	0.036	0.968	0.956	0.862	0.216	0.034	0.929	0.03	0.29	0.388	0.049	0.228	0.645	0.039
cg09882118	0.187	0.047	0.061	0.058	0.323	0.6	0.565	0.148	0.673	0.099	0.14	0.064	0.572	0.727	0.085	0.162	0.383	0.179	0.297	0.123	0.505	0.06	0.25	0.098	0.081	0.115	0.736	0.082	0.665	0.135	0.352	0.416	0.126	0.087	0.316	0.076	0.445	0.352	0.344	0.207	0.331	0.589	0.046	0.154	0.237	0.061	0.406	0.383	0.124
cg21788755	0.7	0.079	0.178	0.104	0.453	0.563	0.692	0.364	0.411	0.208	0.351	0.163	0.601	0.678	0.207	0.369	0.673	0.362	0.575	0.276	0.601	0.233	0.408	0.234	0.139	0.413	0.717	0.258	0.682	0.327	0.682	0.519	0.67	0.255	0.659	0.176	0.649	0.614	0.533	0.46	0.455	0.602	0.076	0.192	0.327	0.171	0.381	0.568	0.318
cg05583014	0.609	0.741	0.701	0.808	0.821	0.713	0.806	0.833	0.76	0.829	0.793	0.776	0.733	0.843	0.856	0.803	0.845	0.773	0.799	0.81	0.788	0.815	0.858	0.828	0.9	0.854	0.835	0.876	0.843	0.883	0.624	0.857	0.872	0.886	0.809	0.6	0.817	0.787	0.791	0.827	0.805	0.717	0.63	0.794	0.813	0.781	0.841	0.82	0.821
[truncated: 66 more columns]

## Sheet: Average methylation
Cell line	Average methylation
NCI-H1688	0.278842
SPH77	0.288526
NCI-H889	0.307632
NCI-H28	0.313158
NCI-H196	0.315
DMS 53	0.325474
COLO 668	0.348
DMS 187	0.349105
LXFS 605L	0.349632
NCI-H735	0.353421
NCI-H719	0.355158
NCI-H2029	0.356368
NCI-H865	0.360579
NCI-H660	0.361105
NCI-H1417	0.362684
COLO L32	0.365632
NCI-H2198	0.374579
COLO L47	0.374947
NCI-H1618	0.393632
NCI-H774	0.395053
NCI-H378	0.396263
NCI-H1092	0.401684
DMS 237	0.408368
NCI-H1836	0.410211
NCI-H1650	0.412579
NCI-H1672	0.414474
NCI-H250	0.414632
SW1271	0.420895
NCI-H720	0.424579
A549	0.429263
NCI-H1341	0.430368
DMS 79	0.436158
NCI-H526	0.436947
NCI-H2330	0.437895
NCI-H69/LX10	0.438474
NCI-H2141	0.440421
NCI-H510	0.462263
COLO L279	0.464789
NCI-H1048	0.465789
NCI-H187	0.480053
NCI-H220	0.491632
NCI-H2066	0.497368
NCI-H2107	0.497684
NCI-H146	0.506211
NCI-H69/VCR	0.534105
NCI-H1436	0.538474
NCI-H69/CPR	0.542316
NCI-H128	0.572684
NCI-H847	0.574053
NCI-H1963	0.575737
NCI-H1522	0.581895
NCI-H2081	0.593579
NCI-H1105	0.599684
NCI-H1876	0.652421
NCI-H446	0.657842
NCI-H841	0.663789
NCI-H711	0.668526
NCI-H69	0.685316
NCI-H1882	0.693474
DMS 114	0.696895
NCI-H1694	0.700789
NCI-H748	0.707
NCI H82	0.708474
NCI-H345	0.724263
NCI-H1930	0.730263
NCI-H524	0.735421
NCI-H209	0.746526
LXFS 650L	0.752263
NCI-H211	0.772579
NCI-H2171	0.802526
