# Supplementary material for: Epigenome-wide DNA methylation analysis of small cell lung cancer cell lines suggests potential chemotherapy targets
Source: Clin Epigenetics. 2020 Jun 25;12:93. doi: 10.1186/s13148-020-00876-8 (PMC7318526; doi:10.1186/s13148-020-00876-8)
Supplement: Supplementary file 12 — Additional file 12: Supplementary Data 4. Average methylation of TREX1 gene regions. [file 13148_2020_876_MOESM12_ESM.xlsx]

## Sheet: TREX1 region methylation
Supplementary Data 4. Average methylation of TREX1 gene regions
Average methylation of each region was computed using beta-vaoues of all Illumina EPIC array probes which passed the QC and filtering and were annotated as belonging to that particular TREX1 region or dually annotated as
belonging to that TREX1 region and one or more other regions and/or genes according to the USCS Genome browser annotation
Region	Methylation	Number of probes used to compute average region methylation	SW1271	SPH77	NCI.H889	NCI.H865	NCI.H847	NCI.H841	NCI.H82	NCI.H774	NCI.H748	NCI.H735	NCI.H720	NCI.H719	NCI.H711	NCI.H69	NCI.H660	NCI.H526	NCI.H524	NCI.H510	NCI.H446	NCI.H378	NCI.H345	NCI.H28	NCI.H250	NCI.H2330	NCI.H220	NCI.H2198	NCI.H2171	NCI.H2141	NCI.H211	NCI.H2107	NCI.H209	NCI.H2081	NCI.H2066	NCI.H2029	NCI.H1963	NCI.H196	NCI.H1930	NCI.H1882	NCI.H1876	NCI.H187	NCI.H1836	NCI.H1694	NCI.H1688	NCI.H1672	NCI.H1650	NCI.H1618	NCI.H1522
TSS1500	0.740458	7	0.713429	0.597286	0.635571	0.688	0.736143	0.660429	0.796571	0.707	0.763571	0.708857	0.734286	0.685857	0.696	0.757714	0.721286	0.717571	0.789714	0.715857	0.761571	0.717286	0.751714	0.639286	0.703857	0.782714	0.841429	0.739571	0.836	0.798286	0.817857	0.791714	0.802857	0.758143	0.831143	0.686857	0.798714	0.657429	0.745571	0.740714	0.735571	0.736143	0.708429	0.719	0.592429	0.714286	0.71	0.74	0.830857
TSS200	0.420507	3	0.294	0.053	0.0656667	0.238333	0.664333	0.630667	0.614	0.178667	0.693	0.077	0.357667	0.190667	0.725333	0.523	0.122333	0.363333	0.695333	0.362667	0.741	0.299333	0.709667	0.0376667	0.106667	0.42	0.623333	0.0756667	0.826	0.395	0.754	0.603333	0.816	0.586333	0.532333	0.144333	0.628667	0.0683333	0.692667	0.653333	0.699333	0.467333	0.304333	0.714667	0.0463333	0.217333	0.124667	0.32	0.738333
UTR5	0.273214	6	0.104167	0.0458333	0.0431667	0.0583333	0.360667	0.7035	0.663333	0.112667	0.694167	0.0643333	0.095	0.062	0.624667	0.65	0.0495	0.1425	0.743	0.228333	0.545667	0.0668333	0.746	0.0423333	0.185833	0.0701667	0.0768333	0.0551667	0.771667	0.0631667	0.750333	0.1265	0.743	0.403333	0.0611667	0.0503333	0.279667	0.0543333	0.777833	0.713	0.580167	0.178667	0.0551667	0.705	0.0433333	0.1805	0.186333	0.0543333	0.232833
EXON1	0.342733	9	0.235667	0.126889	0.133222	0.146667	0.417889	0.677444	0.671444	0.224556	0.667667	0.169111	0.206	0.152778	0.628222	0.683111	0.160556	0.243222	0.706556	0.298222	0.549444	0.178889	0.707778	0.151333	0.292333	0.175667	0.175667	0.190333	0.768667	0.177222	0.743556	0.233778	0.679556	0.468	0.226111	0.17	0.384667	0.130889	0.730889	0.670111	0.572111	0.285111	0.213556	0.682	0.112444	0.247	0.277222	0.148778	0.336111
GENEBODY	0.323455	2	0.4435	0.063	0.1195	0.081	0.388	0.5815	0.6285	0.256	0.542	0.1535	0.2455	0.1135	0.5865	0.7025	0.146	0.2655	0.528	0.2705	0.436	0.1995	0.553	0.1465	0.329	0.166	0.11	0.264	0.7265	0.17	0.6735	0.231	0.517	0.4675	0.398	0.171	0.4875	0.126	0.547	0.483	0.4385	0.3335	0.393	0.5955	0.061	0.173	0.282	0.116	0.3935
UTR3	0.798403	1	0.609	0.741	0.701	0.808	0.821	0.713	0.806	0.833	0.76	0.829	0.793	0.776	0.733	0.843	0.856	0.803	0.845	0.773	0.799	0.81	0.788	0.815	0.858	0.828	0.9	0.854	0.835	0.876	0.843	0.883	0.624	0.857	0.872	0.886	0.809	0.6	0.817	0.787	0.791	0.827	0.805	0.717	0.63	0.794	0.813	0.781	0.841
[truncated: 23 more columns]
